# Supplementary material for: ARL-17477 is a dual inhibitor of NOS1 and the autophagic-lysosomal system that prevents tumor growth in vitro and in vivo
Source: Sci Rep. 2023 Jul 4;13:10757. doi: 10.1038/s41598-023-37797-4 (PMC10319805; doi:10.1038/s41598-023-37797-4)
Supplement: Supplementary file 2 — Supplementary Table 1. [file 41598_2023_37797_MOESM2_ESM.xlsx]

## Sheet: c3.tft.v7.5.1.symbols
Table S1(A). Enriched gene sets in the collection of regulatory target gene sets (C3_TFT)
	No	Gene sets	SIZE	ES	NES	NOM p-val	FDR q-val	FWER p-val	RANK AT MAX	LEADING EDGE
Enrichement in phenotype 1 (ARL-17477)	1	HMGB1_TARGET_GENES	1416	0.15	6.24	0	0	0	11683	tags=64%, list=50%, signal=121%
Enrichement in phenotype 1 (ARL-17477)	2	CBFA2T2_TARGET_GENES	1468	0.13	5.78	0	0	0	11706	tags=63%, list=50%, signal=119%
Enrichement in phenotype 1 (ARL-17477)	3	FOXP2_TARGET_GENES	1766	0.11	5.33	0	0	0	11767	tags=61%, list=51%, signal=114%
Enrichement in phenotype 1 (ARL-17477)	4	ZNF740_TARGET_GENES	1158	0.14	5.25	0	0	0	11317	tags=62%, list=49%, signal=114%
Enrichement in phenotype 1 (ARL-17477)	5	TFEB_TARGET_GENES	1208	0.13	5.24	0	0	0	10730	tags=59%, list=46%, signal=104%
Enrichement in phenotype 1 (ARL-17477)	6	ZNF423_TARGET_GENES	946	0.14	5.21	0	0	0	11661	tags=64%, list=50%, signal=123%
Enrichement in phenotype 1 (ARL-17477)	7	NFKBIA_TARGET_GENES	1098	0.14	5.13	0	0	0	11015	tags=61%, list=47%, signal=110%
Enrichement in phenotype 1 (ARL-17477)	8	ZFP91_TARGET_GENES	1286	0.12	5.1	0	0	0	11495	tags=61%, list=49%, signal=114%
Enrichement in phenotype 1 (ARL-17477)	9	KDM7A_TARGET_GENES	1631	0.11	5.09	0	0	0	11784	tags=61%, list=51%, signal=116%
Enrichement in phenotype 1 (ARL-17477)	10	NAB2_TARGET_GENES	1363	0.12	5.01	0	0	0	11771	tags=62%, list=51%, signal=118%
Enrichement in phenotype 1 (ARL-17477)	11	ZNF507_TARGET_GENES	568	0.18	4.91	0	0	0	10385	tags=62%, list=45%, signal=110%
Enrichement in phenotype 1 (ARL-17477)	12	ZNF92_TARGET_GENES	1241	0.12	4.81	0	0	0	9268	tags=52%, list=40%, signal=81%
Enrichement in phenotype 1 (ARL-17477)	13	ZNF410_TARGET_GENES	551	0.17	4.48	0	0	0	11331	tags=65%, list=49%, signal=124%
Enrichement in phenotype 1 (ARL-17477)	14	SUPT16H_TARGET_GENES	1594	0.1	4.47	0	0	0	11279	tags=58%, list=49%, signal=105%
Enrichement in phenotype 1 (ARL-17477)	15	TCANNTGAY_SREBP1_01	459	0.17	4.28	0	0	0	9188	tags=56%, list=40%, signal=91%
Enrichement in phenotype 1 (ARL-17477)	16	HMG20B_TARGET_GENES	1675	0.09	4.2	0	0	0	11400	tags=58%, list=49%, signal=105%
Enrichement in phenotype 1 (ARL-17477)	17	PHF2_TARGET_GENES	1360	0.1	4.2	0	0	0	11800	tags=60%, list=51%, signal=115%
Enrichement in phenotype 1 (ARL-17477)	18	GGGTGGRR_PAX4_03	1259	0.1	4.02	0	0	0	12068	tags=61%, list=52%, signal=121%
Enrichement in phenotype 1 (ARL-17477)	19	CAGCTG_AP4_Q5	1462	0.1	4.01	0	0	0	12013	tags=61%, list=52%, signal=118%
Enrichement in phenotype 1 (ARL-17477)	20	ZNF436_TARGET_GENES	454	0.16	3.98	0	0	0	7565	tags=48%, list=33%, signal=70%
Enrichement in phenotype 1 (ARL-17477)	21	ZNF768_TARGET_GENES	1138	0.11	3.96	0	0	0	11550	tags=60%, list=50%, signal=113%
Enrichement in phenotype 1 (ARL-17477)	22	SKIL_TARGET_GENES	1701	0.09	3.96	0	0	0	11145	tags=56%, list=48%, signal=100%
Enrichement in phenotype 1 (ARL-17477)	23	TGANTCA_AP1_C	1088	0.11	3.94	0	0	0	10122	tags=54%, list=44%, signal=91%
Enrichement in phenotype 1 (ARL-17477)	24	ZNF282_TARGET_GENES	944	0.11	3.94	0	0	0	11832	tags=62%, list=51%, signal=120%
Enrichement in phenotype 1 (ARL-17477)	25	ZNF592_TARGET_GENES	1657	0.08	3.9	0	0	0	11582	tags=58%, list=50%, signal=107%
Enrichement in phenotype 1 (ARL-17477)	26	ZNF134_TARGET_GENES	775	0.12	3.85	0	0	0	11008	tags=59%, list=47%, signal=108%
Enrichement in phenotype 1 (ARL-17477)	27	TGACCTY_ERR1_Q2	1015	0.11	3.79	0	0	0	11598	tags=60%, list=50%, signal=115%
Enrichement in phenotype 1 (ARL-17477)	28	ZNF354B_TARGET_GENES	182	0.24	3.78	0	0	0	10255	tags=68%, list=44%, signal=121%
Enrichement in phenotype 1 (ARL-17477)	29	DACH1_TARGET_GENES	853	0.11	3.74	0	0	0	12105	tags=63%, list=52%, signal=127%
Enrichement in phenotype 1 (ARL-17477)	30	ZNF596_TARGET_GENES	568	0.13	3.65	0	0	0	11661	tags=63%, list=50%, signal=124%
Enrichement in phenotype 1 (ARL-17477)	31	ZBTB12_TARGET_GENES	1145	0.1	3.61	0	0	0	11443	tags=58%, list=49%, signal=109%
Enrichement in phenotype 1 (ARL-17477)	32	GGGYGTGNY_UNKNOWN	655	0.12	3.58	0	0	0	10671	tags=58%, list=46%, signal=104%
Enrichement in phenotype 1 (ARL-17477)	33	CTGCAGY_UNKNOWN	746	0.11	3.58	0	0	0	9767	tags=53%, list=42%, signal=88%
Enrichement in phenotype 1 (ARL-17477)	34	NR1H4_TARGET_GENES	273	0.18	3.54	0	0	0	8554	tags=55%, list=37%, signal=86%
Enrichement in phenotype 1 (ARL-17477)	35	SREBP1_01	164	0.23	3.53	0	0	0	9836	tags=65%, list=42%, signal=112%
Enrichement in phenotype 1 (ARL-17477)	36	RTAAACA_FREAC2_01	901	0.1	3.47	0	0	0	9559	tags=51%, list=41%, signal=83%
Enrichement in phenotype 1 (ARL-17477)	37	ZNF2_TARGET_GENES	1064	0.09	3.47	0	0	0	10891	tags=56%, list=47%, signal=100%
Enrichement in phenotype 1 (ARL-17477)	38	ZSCAN30_TARGET_GENES	1555	0.08	3.46	0	0	0	12100	tags=59%, list=52%, signal=116%
Enrichement in phenotype 1 (ARL-17477)	39	GREB1_TARGET_GENES	786	0.11	3.45	0	0	0	11812	tags=61%, list=51%, signal=120%
Enrichement in phenotype 1 (ARL-17477)	40	CBX5_TARGET_GENES	697	0.11	3.44	0	0	0	11877	tags=62%, list=51%, signal=123%
Enrichement in phenotype 1 (ARL-17477)	41	GCANCTGNY_MYOD_Q6	889	0.1	3.43	0	0	0	6977	tags=40%, list=30%, signal=55%
Enrichement in phenotype 1 (ARL-17477)	42	ZNF10_TARGET_GENES	731	0.11	3.42	0	0	0	10988	tags=58%, list=47%, signal=107%
Enrichement in phenotype 1 (ARL-17477)	43	GTGACGY_E4F1_Q6	641	0.12	3.41	0	0	0	11478	tags=61%, list=49%, signal=117%
Enrichement in phenotype 1 (ARL-17477)	44	RBM34_TARGET_GENES	901	0.1	3.38	0	0	0	11127	tags=57%, list=48%, signal=106%
Enrichement in phenotype 1 (ARL-17477)	45	ZNF223_TARGET_GENES	289	0.17	3.31	0	0	0	11628	tags=66%, list=50%, signal=131%
Enrichement in phenotype 1 (ARL-17477)	46	UBP1_TARGET_GENES	1722	0.07	3.29	0	0	0	11771	tags=57%, list=51%, signal=108%
Enrichement in phenotype 1 (ARL-17477)	47	FOXN3_TARGET_GENES	1302	0.08	3.28	0	0	0	12118	tags=60%, list=52%, signal=118%
Enrichement in phenotype 1 (ARL-17477)	48	IRF9_TARGET_GENES	1519	0.07	3.28	0	0	0	11410	tags=56%, list=49%, signal=103%
Enrichement in phenotype 1 (ARL-17477)	49	AP2_Q3	246	0.18	3.27	0	0	0	12064	tags=70%, list=52%, signal=144%
Enrichement in phenotype 1 (ARL-17477)	50	SF1_Q6	248	0.18	3.25	0	0	0	11584	tags=67%, list=50%, signal=133%
Enrichement in phenotype 1 (ARL-17477)	51	ZNF664_TARGET_GENES	866	0.1	3.25	0	0	0	11282	tags=58%, list=49%, signal=108%
Enrichement in phenotype 1 (ARL-17477)	52	RYTTCCTG_ETS2_B	1068	0.09	3.21	0	0	0	11676	tags=59%, list=50%, signal=112%
Enrichement in phenotype 1 (ARL-17477)	53	ZNF224_TARGET_GENES	914	0.09	3.16	0	0	0	10745	tags=55%, list=46%, signal=98%
Enrichement in phenotype 1 (ARL-17477)	54	ATF3_Q6	242	0.17	3.14	0	0	0	12044	tags=69%, list=52%, signal=142%
Enrichement in phenotype 1 (ARL-17477)	55	TGGAAA_NFAT_Q4_01	1847	0.07	3.13	0	0	0	9734	tags=48%, list=42%, signal=76%
Enrichement in phenotype 1 (ARL-17477)	56	HEN1_01	194	0.19	3.12	0	0	0	11875	tags=70%, list=51%, signal=142%
Enrichement in phenotype 1 (ARL-17477)	57	ZNF513_TARGET_GENES	681	0.1	3.11	0	0	0	11832	tags=61%, list=51%, signal=121%
Enrichement in phenotype 1 (ARL-17477)	58	ZNF843_TARGET_GENES	762	0.1	3.1	0	0	0	10256	tags=54%, list=44%, signal=93%
Enrichement in phenotype 1 (ARL-17477)	59	ZNF579_TARGET_GENES	584	0.11	3.05	0	0	0.001	10381	tags=55%, list=45%, signal=98%
Enrichement in phenotype 1 (ARL-17477)	60	ZNF318_TARGET_GENES	425	0.13	3.05	0	0	0.001	11413	tags=62%, list=49%, signal=119%
Enrichement in phenotype 1 (ARL-17477)	61	E47_02	247	0.17	3.04	0	0	0.001	6563	tags=45%, list=28%, signal=62%
Enrichement in phenotype 1 (ARL-17477)	62	CACBINDINGPROTEIN_Q6	240	0.17	3.02	0	0	0.002	9933	tags=60%, list=43%, signal=103%
Enrichement in phenotype 1 (ARL-17477)	63	BDP1_TARGET_GENES	774	0.09	3.02	0	0	0.002	11499	tags=59%, list=49%, signal=112%
Enrichement in phenotype 1 (ARL-17477)	64	RNGTGGGC_UNKNOWN	747	0.1	3.01	0	0	0.002	9550	tags=50%, list=41%, signal=83%
Enrichement in phenotype 1 (ARL-17477)	65	ZSCAN29_TARGET_GENES	1665	0.07	2.98	0	0	0.002	12071	tags=58%, list=52%, signal=112%
Enrichement in phenotype 1 (ARL-17477)	66	P300_01	243	0.17	2.98	0	0	0.002	10109	tags=60%, list=43%, signal=105%
Enrichement in phenotype 1 (ARL-17477)	67	MYOCD_TARGET_GENES	496	0.12	2.98	0	0	0.002	11423	tags=61%, list=49%, signal=117%
Enrichement in phenotype 1 (ARL-17477)	68	FOXD2_TARGET_GENES	1101	0.08	2.98	0	0	0.002	11960	tags=59%, list=51%, signal=116%
Enrichement in phenotype 1 (ARL-17477)	69	NF1_Q6	263	0.16	2.98	0	0	0.002	9337	tags=56%, list=40%, signal=92%
Enrichement in phenotype 1 (ARL-17477)	70	ACCTGTTG_UNKNOWN	154	0.21	2.95	0	0	0.002	8324	tags=56%, list=36%, signal=87%
Enrichement in phenotype 1 (ARL-17477)	71	PCGF1_TARGET_GENES	496	0.12	2.94	0	0	0.002	11494	tags=61%, list=49%, signal=118%
Enrichement in phenotype 1 (ARL-17477)	72	ZNF197_TARGET_GENES	574	0.11	2.92	0	0	0.002	11860	tags=61%, list=51%, signal=122%
Enrichement in phenotype 1 (ARL-17477)	73	RGAGGAARY_PU1_Q6	499	0.11	2.89	0	0	0.005	10612	tags=57%, list=46%, signal=102%
Enrichement in phenotype 1 (ARL-17477)	74	ZNF184_TARGET_GENES	1269	0.07	2.87	0	0	0.005	11855	tags=58%, list=51%, signal=111%
Enrichement in phenotype 1 (ARL-17477)	75	TGAYRTCA_ATF3_Q6	525	0.11	2.86	0	0	0.005	10759	tags=57%, list=46%, signal=104%
Enrichement in phenotype 1 (ARL-17477)	76	NFXL1_TARGET_GENES	329	0.14	2.85	0	0	0.006	6205	tags=40%, list=27%, signal=54%
Enrichement in phenotype 1 (ARL-17477)	77	ATXN7L3_TARGET_GENES	262	0.15	2.84	0	0	0.007	9901	tags=57%, list=43%, signal=99%
Enrichement in phenotype 1 (ARL-17477)	78	TGGNNNNNNKCCAR_UNKNOWN	415	0.12	2.82	0	0	0.008	11567	tags=61%, list=50%, signal=120%
Enrichement in phenotype 1 (ARL-17477)	79	PU1_Q6	229	0.16	2.82	0	0	0.009	10671	tags=62%, list=46%, signal=114%
Enrichement in phenotype 1 (ARL-17477)	80	ZNF766_TARGET_GENES	1053	0.07	2.82	0	0	0.009	11683	tags=57%, list=50%, signal=110%
Enrichement in phenotype 1 (ARL-17477)	81	AP2_Q6_01	260	0.15	2.82	0	0	0.009	12004	tags=67%, list=52%, signal=136%
Enrichement in phenotype 1 (ARL-17477)	82	ARNT_02	237	0.16	2.81	0	0	0.009	10885	tags=62%, list=47%, signal=116%
Enrichement in phenotype 1 (ARL-17477)	83	IRF_Q6	233	0.16	2.81	0	0	0.009	11692	tags=66%, list=50%, signal=132%
Enrichement in phenotype 1 (ARL-17477)	84	PRDM4_TARGET_GENES	391	0.12	2.8	0	0	0.009	12095	tags=64%, list=52%, signal=132%
Enrichement in phenotype 1 (ARL-17477)	85	ELF1_Q6	242	0.15	2.78	0	0	0.009	12021	tags=67%, list=52%, signal=137%
Enrichement in phenotype 1 (ARL-17477)	86	ZNF7_TARGET_GENES	751	0.09	2.78	0	0	0.01	9680	tags=50%, list=42%, signal=83%
Enrichement in phenotype 1 (ARL-17477)	87	ZSCAN4_TARGET_GENES	909	0.08	2.77	0	0	0.011	11643	tags=58%, list=50%, signal=111%
Enrichement in phenotype 1 (ARL-17477)	88	KLF7_TARGET_GENES	824	0.09	2.76	0	0	0.011	11799	tags=59%, list=51%, signal=116%
Enrichement in phenotype 1 (ARL-17477)	89	AACTTT_UNKNOWN	1844	0.06	2.75	0	0	0.013	10150	tags=49%, list=44%, signal=80%
Enrichement in phenotype 1 (ARL-17477)	90	FEV_TARGET_GENES	1453	0.06	2.75	0	0	0.013	12008	tags=58%, list=52%, signal=112%
Enrichement in phenotype 1 (ARL-17477)	91	ZNF157_TARGET_GENES	47	0.33	2.75	0	0	0.013	9144	tags=72%, list=39%, signal=119%
Enrichement in phenotype 1 (ARL-17477)	92	RYBP_TARGET_GENES	1660	0.06	2.74	0	0	0.013	12127	tags=58%, list=52%, signal=112%
Enrichement in phenotype 1 (ARL-17477)	93	ATF4_Q2	248	0.15	2.72	0	0	0.015	12095	tags=67%, list=52%, signal=138%
Enrichement in phenotype 1 (ARL-17477)	94	T3R_Q6	245	0.15	2.71	0	0	0.018	14189	tags=76%, list=61%, signal=193%
Enrichement in phenotype 1 (ARL-17477)	95	E4F1_Q6	280	0.14	2.7	0	0	0.018	12224	tags=66%, list=53%, signal=138%
Enrichement in phenotype 1 (ARL-17477)	96	AP2ALPHA_01	233	0.15	2.7	0	0	0.019	12018	tags=67%, list=52%, signal=137%
Enrichement in phenotype 1 (ARL-17477)	97	CHAF1B_TARGET_GENES	831	0.08	2.69	0	0	0.019	11562	tags=57%, list=50%, signal=110%
Enrichement in phenotype 1 (ARL-17477)	98	MAZ_Q6	182	0.17	2.68	0	0	0.024	12068	tags=69%, list=52%, signal=142%
Enrichement in phenotype 1 (ARL-17477)	99	CREB_Q4	260	0.14	2.67	0	0	0.025	10000	tags=57%, list=43%, signal=99%
Enrichement in phenotype 1 (ARL-17477)	100	PHF21A_TARGET_GENES	250	0.14	2.65	0	0	0.031	9316	tags=54%, list=40%, signal=90%
Enrichement in phenotype 1 (ARL-17477)	101	GGCNNMSMYNTTG_UNKNOWN	69	0.26	2.64	0	0.001	0.037	10714	tags=72%, list=46%, signal=134%
Enrichement in phenotype 1 (ARL-17477)	102	FXR1_TARGET_GENES	912	0.08	2.64	0	0.001	0.037	11587	tags=57%, list=50%, signal=109%
Enrichement in phenotype 1 (ARL-17477)	103	MAFG_TARGET_GENES	1539	0.06	2.64	0	0.001	0.037	12198	tags=58%, list=52%, signal=114%
Enrichement in phenotype 1 (ARL-17477)	104	ZNF16_TARGET_GENES	70	0.27	2.64	0	0.001	0.038	9321	tags=67%, list=40%, signal=112%
Enrichement in phenotype 1 (ARL-17477)	105	ZNF329_TARGET_GENES	504	0.1	2.63	0	0.001	0.038	10615	tags=56%, list=46%, signal=100%
Enrichement in phenotype 1 (ARL-17477)	106	ATF1_Q6	228	0.15	2.62	0	0.001	0.043	8917	tags=53%, list=38%, signal=85%
Enrichement in phenotype 1 (ARL-17477)	107	ZNF257_TARGET_GENES	505	0.1	2.62	0	0.001	0.043	11639	tags=60%, list=50%, signal=118%
Enrichement in phenotype 1 (ARL-17477)	108	HES2_TARGET_GENES	1193	0.07	2.61	0	0.001	0.043	11760	tags=57%, list=51%, signal=109%
Enrichement in phenotype 1 (ARL-17477)	109	MGGAAGTG_GABP_B	736	0.09	2.61	0.002	0.001	0.044	11692	tags=59%, list=50%, signal=114%
Enrichement in phenotype 1 (ARL-17477)	110	ZNF175_TARGET_GENES	723	0.08	2.6	0	0.001	0.046	12071	tags=60%, list=52%, signal=121%
Enrichement in phenotype 1 (ARL-17477)	111	CACCCBINDINGFACTOR_Q6	263	0.14	2.59	0.002	0.001	0.046	5672	tags=38%, list=24%, signal=50%
Enrichement in phenotype 1 (ARL-17477)	112	YTATTTTNR_MEF2_02	696	0.09	2.58	0	0.001	0.051	4961	tags=30%, list=21%, signal=37%
Enrichement in phenotype 1 (ARL-17477)	113	MIER1_TARGET_GENES	327	0.12	2.56	0	0.001	0.054	9434	tags=53%, list=41%, signal=87%
Enrichement in phenotype 1 (ARL-17477)	114	MZF1_TARGET_GENES	1289	0.06	2.56	0	0.001	0.054	11947	tags=57%, list=51%, signal=112%
Enrichement in phenotype 1 (ARL-17477)	115	SFMBT1_TARGET_GENES	1483	0.06	2.56	0	0.001	0.054	11978	tags=57%, list=52%, signal=110%
Enrichement in phenotype 1 (ARL-17477)	116	ZNF610_TARGET_GENES	798	0.08	2.53	0	0.001	0.065	11306	tags=56%, list=49%, signal=106%
Enrichement in phenotype 1 (ARL-17477)	117	ZNF528_TARGET_GENES	689	0.08	2.52	0.002	0.001	0.066	10788	tags=55%, list=46%, signal=99%
Enrichement in phenotype 1 (ARL-17477)	118	SETD7_TARGET_GENES	824	0.08	2.52	0	0.001	0.071	11644	tags=57%, list=50%, signal=111%
Enrichement in phenotype 1 (ARL-17477)	119	ZBTB24_TARGET_GENES	1402	0.06	2.51	0	0.001	0.077	11354	tags=55%, list=49%, signal=100%
Enrichement in phenotype 1 (ARL-17477)	120	IGLV5_37_TARGET_GENES	555	0.09	2.5	0	0.001	0.081	10711	tags=55%, list=46%, signal=100%
Enrichement in phenotype 1 (ARL-17477)	121	MAZR_01	217	0.15	2.5	0	0.001	0.09	7831	tags=48%, list=34%, signal=72%
Enrichement in phenotype 1 (ARL-17477)	122	TGACCTTG_SF1_Q6	239	0.14	2.49	0	0.001	0.093	10970	tags=61%, list=47%, signal=114%
Enrichement in phenotype 1 (ARL-17477)	123	NKX2_3_TARGET_GENES	476	0.1	2.49	0	0.001	0.096	10250	tags=54%, list=44%, signal=94%
Enrichement in phenotype 1 (ARL-17477)	124	CREB_Q2	255	0.13	2.48	0	0.001	0.101	12070	tags=65%, list=52%, signal=134%
Enrichement in phenotype 1 (ARL-17477)	125	ISRE_01	239	0.14	2.47	0	0.001	0.104	9864	tags=56%, list=42%, signal=96%
Enrichement in phenotype 1 (ARL-17477)	126	TGACATY_UNKNOWN	654	0.08	2.47	0	0.001	0.105	10791	tags=55%, list=46%, signal=99%
Enrichement in phenotype 1 (ARL-17477)	127	IK3_01	223	0.14	2.46	0	0.001	0.116	9729	tags=56%, list=42%, signal=95%
Enrichement in phenotype 1 (ARL-17477)	128	ZNF322_TARGET_GENES	819	0.07	2.45	0.002	0.001	0.124	11556	tags=57%, list=50%, signal=109%
Enrichement in phenotype 1 (ARL-17477)	129	TGCGCANK_UNKNOWN	526	0.09	2.44	0	0.001	0.129	11556	tags=59%, list=50%, signal=114%
Enrichement in phenotype 1 (ARL-17477)	130	CACGTG_MYC_Q2	1004	0.07	2.44	0	0.002	0.134	9627	tags=48%, list=41%, signal=78%
Enrichement in phenotype 1 (ARL-17477)	131	ZNF654_TARGET_GENES	553	0.09	2.43	0.002	0.002	0.139	11440	tags=58%, list=49%, signal=112%
Enrichement in phenotype 1 (ARL-17477)	132	TFIII_Q6	198	0.15	2.42	0	0.002	0.148	5426	tags=38%, list=23%, signal=49%
Enrichement in phenotype 1 (ARL-17477)	133	ZFP3_TARGET_GENES	317	0.12	2.42	0.002	0.002	0.152	10474	tags=57%, list=45%, signal=102%
Enrichement in phenotype 1 (ARL-17477)	134	LXR_DR4_Q3	91	0.21	2.42	0	0.002	0.16	11767	tags=71%, list=51%, signal=144%
Enrichement in phenotype 1 (ARL-17477)	135	ZNF165_TARGET_GENES	74	0.24	2.41	0	0.002	0.165	11725	tags=74%, list=50%, signal=150%
Enrichement in phenotype 1 (ARL-17477)	136	AREB6_03	253	0.13	2.41	0	0.002	0.166	6215	tags=40%, list=27%, signal=53%
Enrichement in phenotype 1 (ARL-17477)	137	GTTRYCATRR_UNKNOWN	165	0.16	2.4	0	0.002	0.177	8302	tags=52%, list=36%, signal=80%
Enrichement in phenotype 1 (ARL-17477)	138	LXR_Q3	79	0.23	2.4	0.002	0.002	0.177	11760	tags=73%, list=51%, signal=148%
Enrichement in phenotype 1 (ARL-17477)	139	ETS1_B	261	0.13	2.4	0	0.002	0.18	11346	tags=62%, list=49%, signal=119%
Enrichement in phenotype 1 (ARL-17477)	140	ZSCAN31_TARGET_GENES	828	0.07	2.39	0	0.002	0.193	11427	tags=56%, list=49%, signal=107%
Enrichement in phenotype 1 (ARL-17477)	141	CREBP1_01	176	0.16	2.39	0	0.002	0.199	9549	tags=57%, list=41%, signal=96%
Enrichement in phenotype 1 (ARL-17477)	142	SP1_Q6_01	239	0.13	2.38	0.004	0.002	0.213	9741	tags=55%, list=42%, signal=93%
Enrichement in phenotype 1 (ARL-17477)	143	ZNF589_TARGET_GENES	583	0.09	2.38	0	0.002	0.213	11002	tags=56%, list=47%, signal=103%
Enrichement in phenotype 1 (ARL-17477)	144	NRF2_01	261	0.13	2.37	0	0.002	0.214	12040	tags=64%, list=52%, signal=132%
Enrichement in phenotype 1 (ARL-17477)	145	POU2AF1_TARGET_GENES	773	0.07	2.37	0.002	0.002	0.215	12091	tags=59%, list=52%, signal=119%
Enrichement in phenotype 1 (ARL-17477)	146	ZIC1_01	254	0.13	2.37	0	0.002	0.223	11999	tags=64%, list=52%, signal=131%
Enrichement in phenotype 1 (ARL-17477)	147	MYOD_Q6_01	245	0.13	2.36	0	0.002	0.224	8063	tags=48%, list=35%, signal=72%
Enrichement in phenotype 1 (ARL-17477)	148	YY1_02	233	0.13	2.36	0	0.003	0.239	11975	tags=65%, list=52%, signal=132%
Enrichement in phenotype 1 (ARL-17477)	149	HNF4_01_B	247	0.13	2.36	0	0.003	0.245	12174	tags=65%, list=52%, signal=135%
Enrichement in phenotype 1 (ARL-17477)	150	NCOA4_TARGET_GENES	736	0.08	2.34	0.002	0.003	0.271	11585	tags=57%, list=50%, signal=110%
Enrichement in phenotype 1 (ARL-17477)	151	AP2GAMMA_01	242	0.13	2.34	0	0.003	0.271	12018	tags=64%, list=52%, signal=132%
Enrichement in phenotype 1 (ARL-17477)	152	ZIC2_01	236	0.13	2.33	0	0.003	0.281	11888	tags=64%, list=51%, signal=130%
Enrichement in phenotype 1 (ARL-17477)	153	BACH2_01	261	0.12	2.32	0	0.003	0.305	9553	tags=53%, list=41%, signal=89%
Enrichement in phenotype 1 (ARL-17477)	154	YGCANTGCR_UNKNOWN	122	0.18	2.32	0	0.003	0.305	10552	tags=63%, list=45%, signal=115%
Enrichement in phenotype 1 (ARL-17477)	155	CP2_02	245	0.13	2.32	0	0.003	0.307	6135	tags=39%, list=26%, signal=53%
Enrichement in phenotype 1 (ARL-17477)	156	KMT2D_TARGET_GENES	666	0.08	2.31	0.004	0.003	0.311	11798	tags=58%, list=51%, signal=115%
Enrichement in phenotype 1 (ARL-17477)	157	CREB_01	259	0.13	2.31	0	0.003	0.311	12060	tags=64%, list=52%, signal=133%
Enrichement in phenotype 1 (ARL-17477)	158	AP4_01	254	0.13	2.31	0	0.003	0.315	12107	tags=65%, list=52%, signal=133%
Enrichement in phenotype 1 (ARL-17477)	159	EGR_Q6	270	0.12	2.31	0	0.003	0.316	11208	tags=60%, list=48%, signal=115%
Enrichement in phenotype 1 (ARL-17477)	160	FOXJ2_TARGET_GENES	526	0.09	2.31	0.002	0.003	0.319	7959	tags=43%, list=34%, signal=64%
Enrichement in phenotype 1 (ARL-17477)	161	BACH1_01	250	0.13	2.3	0	0.003	0.321	9568	tags=54%, list=41%, signal=90%
Enrichement in phenotype 1 (ARL-17477)	162	SNRNP70_TARGET_GENES	830	0.07	2.3	0.002	0.004	0.335	11547	tags=57%, list=50%, signal=108%
Enrichement in phenotype 1 (ARL-17477)	163	ATF_01	259	0.12	2.29	0	0.004	0.337	12189	tags=64%, list=52%, signal=134%
Enrichement in phenotype 1 (ARL-17477)	164	ID1_TARGET_GENES	1137	0.06	2.29	0	0.004	0.349	10092	tags=49%, list=43%, signal=82%
Enrichement in phenotype 1 (ARL-17477)	165	WHN_B	245	0.13	2.28	0.002	0.004	0.358	12096	tags=64%, list=52%, signal=133%
Enrichement in phenotype 1 (ARL-17477)	166	VDR_Q3	227	0.13	2.28	0	0.004	0.375	11934	tags=64%, list=51%, signal=130%
Enrichement in phenotype 1 (ARL-17477)	167	ZNF274_TARGET_GENES	868	0.07	2.27	0.002	0.004	0.378	12019	tags=58%, list=52%, signal=116%
Enrichement in phenotype 1 (ARL-17477)	168	AR_Q2	120	0.18	2.26	0	0.005	0.403	10802	tags=64%, list=46%, signal=119%
Enrichement in phenotype 1 (ARL-17477)	169	NRF2_Q4	244	0.12	2.26	0	0.005	0.421	7985	tags=47%, list=34%, signal=70%
Enrichement in phenotype 1 (ARL-17477)	170	USF_01	253	0.12	2.26	0	0.005	0.426	9556	tags=53%, list=41%, signal=89%
Enrichement in phenotype 1 (ARL-17477)	171	AP4_Q5	264	0.12	2.25	0	0.005	0.428	10403	tags=56%, list=45%, signal=101%
Enrichement in phenotype 1 (ARL-17477)	172	CREB_Q4_01	210	0.13	2.25	0	0.005	0.428	12060	tags=65%, list=52%, signal=134%
Enrichement in phenotype 1 (ARL-17477)	173	ZNF391_TARGET_GENES	852	0.07	2.25	0	0.005	0.438	12099	tags=59%, list=52%, signal=118%
Enrichement in phenotype 1 (ARL-17477)	174	ZNF146_TARGET_GENES	1023	0.06	2.25	0.002	0.005	0.44	11564	tags=56%, list=50%, signal=106%
Enrichement in phenotype 1 (ARL-17477)	175	AML1_01	264	0.12	2.24	0.002	0.005	0.453	12085	tags=64%, list=52%, signal=131%
Enrichement in phenotype 1 (ARL-17477)	176	BRCA2_TARGET_GENES	1240	0.06	2.24	0	0.005	0.458	12107	tags=58%, list=52%, signal=114%
Enrichement in phenotype 1 (ARL-17477)	177	ZIM3_TARGET_GENES	938	0.06	2.23	0	0.005	0.473	10072	tags=50%, list=43%, signal=84%
Enrichement in phenotype 1 (ARL-17477)	178	AML1_Q6	264	0.12	2.23	0.004	0.005	0.476	12085	tags=64%, list=52%, signal=131%
Enrichement in phenotype 1 (ARL-17477)	179	GLI1_TARGET_GENES	495	0.09	2.22	0.004	0.005	0.485	11421	tags=58%, list=49%, signal=111%
Enrichement in phenotype 1 (ARL-17477)	180	CYTAGCAAY_UNKNOWN	145	0.16	2.22	0.004	0.006	0.49	9950	tags=59%, list=43%, signal=102%
Enrichement in phenotype 1 (ARL-17477)	181	ZNF561_TARGET_GENES	765	0.07	2.19	0	0.007	0.557	11936	tags=58%, list=51%, signal=115%
Enrichement in phenotype 1 (ARL-17477)	182	VDR_Q6	264	0.12	2.19	0.002	0.007	0.565	10449	tags=56%, list=45%, signal=101%
Enrichement in phenotype 1 (ARL-17477)	183	ZBTB44_TARGET_GENES	295	0.11	2.19	0.002	0.007	0.569	11097	tags=59%, list=48%, signal=111%
Enrichement in phenotype 1 (ARL-17477)	184	PGM3_TARGET_GENES	245	0.12	2.18	0.004	0.007	0.583	11666	tags=62%, list=50%, signal=123%
Enrichement in phenotype 1 (ARL-17477)	185	SP3_Q3	244	0.12	2.18	0	0.007	0.593	11999	tags=64%, list=52%, signal=130%
Enrichement in phenotype 1 (ARL-17477)	186	ETS_Q4	240	0.12	2.17	0.002	0.008	0.624	11692	tags=63%, list=50%, signal=124%
Enrichement in phenotype 1 (ARL-17477)	187	ZNF680_TARGET_GENES	532	0.08	2.17	0	0.008	0.624	10943	tags=55%, list=47%, signal=102%
Enrichement in phenotype 1 (ARL-17477)	188	NF1_Q6_01	268	0.12	2.16	0.002	0.008	0.64	10044	tags=55%, list=43%, signal=95%
Enrichement in phenotype 1 (ARL-17477)	189	USF_Q6	249	0.12	2.16	0.002	0.008	0.646	10609	tags=57%, list=46%, signal=105%
Enrichement in phenotype 1 (ARL-17477)	190	TAZ_TARGET_GENES	418	0.09	2.15	0.002	0.008	0.664	11539	tags=59%, list=50%, signal=114%
Enrichement in phenotype 1 (ARL-17477)	191	CHAF1A_TARGET_GENES	89	0.2	2.15	0	0.008	0.673	12173	tags=72%, list=52%, signal=150%
Enrichement in phenotype 1 (ARL-17477)	192	TCF1P_Q6	264	0.12	2.14	0.002	0.009	0.682	12368	tags=65%, list=53%, signal=137%
Enrichement in phenotype 1 (ARL-17477)	193	GATA_Q6	192	0.13	2.14	0	0.009	0.69	16069	tags=82%, list=69%, signal=264%
Enrichement in phenotype 1 (ARL-17477)	194	HEN1_02	193	0.13	2.14	0.002	0.009	0.693	11822	tags=64%, list=51%, signal=130%
Enrichement in phenotype 1 (ARL-17477)	195	TGCCAAR_NF1_Q6	701	0.07	2.13	0.002	0.009	0.713	10685	tags=53%, list=46%, signal=95%
Enrichement in phenotype 1 (ARL-17477)	196	AP1_Q6	244	0.12	2.13	0.002	0.009	0.718	10184	tags=55%, list=44%, signal=97%
Enrichement in phenotype 1 (ARL-17477)	197	LMO2COM_01	254	0.11	2.12	0.004	0.01	0.747	7541	tags=44%, list=32%, signal=64%
Enrichement in phenotype 1 (ARL-17477)	198	FOXD3_TARGET_GENES	33	0.31	2.12	0	0.01	0.748	11738	tags=82%, list=51%, signal=165%
Enrichement in phenotype 1 (ARL-17477)	199	FREAC2_01	257	0.11	2.12	0.008	0.01	0.748	9022	tags=50%, list=39%, signal=81%
Enrichement in phenotype 1 (ARL-17477)	200	AP4_Q6	215	0.12	2.12	0	0.01	0.755	10744	tags=59%, list=46%, signal=108%
Enrichement in phenotype 1 (ARL-17477)	201	AP1_Q2_01	263	0.11	2.11	0.004	0.01	0.766	7236	tags=42%, list=31%, signal=61%
Enrichement in phenotype 1 (ARL-17477)	202	SREBP_Q3	246	0.12	2.1	0.002	0.011	0.779	6791	tags=41%, list=29%, signal=57%
Enrichement in phenotype 1 (ARL-17477)	203	AP1_Q6_01	251	0.11	2.1	0.006	0.011	0.789	11526	tags=61%, list=50%, signal=120%
Enrichement in phenotype 1 (ARL-17477)	204	ARP1_01	161	0.14	2.09	0	0.011	0.797	11120	tags=62%, list=48%, signal=118%
Enrichement in phenotype 1 (ARL-17477)	205	SREBP1_Q6	239	0.12	2.09	0.004	0.012	0.806	10122	tags=55%, list=44%, signal=97%
Enrichement in phenotype 1 (ARL-17477)	206	ZNF549_TARGET_GENES	534	0.08	2.08	0.002	0.012	0.814	10381	tags=52%, list=45%, signal=92%
Enrichement in phenotype 1 (ARL-17477)	207	TGACGTCA_ATF3_Q6	226	0.12	2.08	0.002	0.012	0.816	12060	tags=64%, list=52%, signal=131%
Enrichement in phenotype 1 (ARL-17477)	208	CREBP1CJUN_01	253	0.12	2.07	0.004	0.012	0.828	12414	tags=65%, list=53%, signal=138%
Enrichement in phenotype 1 (ARL-17477)	209	CGTSACG_PAX3_B	140	0.15	2.07	0.002	0.012	0.83	12100	tags=67%, list=52%, signal=139%
Enrichement in phenotype 1 (ARL-17477)	210	WTTGKCTG_UNKNOWN	498	0.08	2.07	0.004	0.013	0.849	8007	tags=42%, list=34%, signal=63%
Enrichement in phenotype 1 (ARL-17477)	211	TEL2_Q6	225	0.12	2.06	0.004	0.013	0.858	12203	tags=64%, list=53%, signal=133%
Enrichement in phenotype 1 (ARL-17477)	212	ZNF33A_TARGET_GENES	205	0.12	2.06	0.004	0.013	0.867	11875	tags=63%, list=51%, signal=129%
Enrichement in phenotype 1 (ARL-17477)	213	ZNF213_TARGET_GENES	534	0.08	2.05	0.002	0.013	0.868	11986	tags=59%, list=52%, signal=119%
Enrichement in phenotype 1 (ARL-17477)	214	RORA1_01	240	0.11	2.05	0.004	0.013	0.869	5539	tags=35%, list=24%, signal=45%
Enrichement in phenotype 1 (ARL-17477)	215	ZNF362_TARGET_GENES	561	0.07	2.05	0.004	0.013	0.869	12024	tags=59%, list=52%, signal=119%
Enrichement in phenotype 1 (ARL-17477)	216	TGACAGNY_MEIS1_01	818	0.06	2.04	0.002	0.014	0.885	11800	tags=57%, list=51%, signal=111%
Enrichement in phenotype 1 (ARL-17477)	217	HLF_01	249	0.11	2.04	0.004	0.014	0.886	10439	tags=56%, list=45%, signal=101%
Enrichement in phenotype 1 (ARL-17477)	218	ERR1_Q2	255	0.11	2.04	0.008	0.014	0.895	11796	tags=62%, list=51%, signal=124%
Enrichement in phenotype 1 (ARL-17477)	219	ATF6_01	120	0.16	2.04	0.006	0.014	0.895	6158	tags=43%, list=26%, signal=58%
Enrichement in phenotype 1 (ARL-17477)	220	MYCMAX_03	256	0.11	2.04	0.004	0.014	0.896	8383	tags=47%, list=36%, signal=73%
Enrichement in phenotype 1 (ARL-17477)	221	SP1_01	229	0.12	2.04	0.002	0.014	0.896	11634	tags=62%, list=50%, signal=122%
Enrichement in phenotype 1 (ARL-17477)	222	LHX9_TARGET_GENES	1337	0.05	2.03	0	0.014	0.899	9991	tags=48%, list=43%, signal=79%
Enrichement in phenotype 1 (ARL-17477)	223	CBX7_TARGET_GENES	834	0.06	2.03	0.006	0.015	0.899	11767	tags=57%, list=51%, signal=111%
Enrichement in phenotype 1 (ARL-17477)	224	MIF1_01	176	0.13	2.03	0.002	0.015	0.901	11498	tags=63%, list=49%, signal=123%
Enrichement in phenotype 1 (ARL-17477)	225	ETS2_B	273	0.11	2.02	0.004	0.015	0.912	11796	tags=61%, list=51%, signal=123%
Enrichement in phenotype 1 (ARL-17477)	226	TAF9B_TARGET_GENES	480	0.08	2.02	0.002	0.016	0.914	8636	tags=45%, list=37%, signal=70%
Enrichement in phenotype 1 (ARL-17477)	227	H1_6_TARGET_GENES	455	0.08	2.02	0.004	0.016	0.923	11533	tags=58%, list=50%, signal=112%
Enrichement in phenotype 1 (ARL-17477)	228	E4BP4_01	219	0.12	2.01	0	0.016	0.926	9549	tags=53%, list=41%, signal=88%
Enrichement in phenotype 1 (ARL-17477)	229	PXR_Q2	249	0.11	2.01	0.006	0.016	0.927	12253	tags=63%, list=53%, signal=133%
Enrichement in phenotype 1 (ARL-17477)	230	E2A_Q2	241	0.11	2.01	0.01	0.016	0.93	12085	tags=63%, list=52%, signal=130%
Enrichement in phenotype 1 (ARL-17477)	231	STAT_Q6	254	0.1	2.01	0.002	0.016	0.93	10763	tags=57%, list=46%, signal=104%
Enrichement in phenotype 1 (ARL-17477)	232	HAND1_TARGET_GENES	409	0.09	2	0.004	0.017	0.938	11570	tags=58%, list=50%, signal=114%
Enrichement in phenotype 1 (ARL-17477)	233	SREBP1_02	83	0.19	2	0.004	0.017	0.941	12419	tags=72%, list=53%, signal=155%
Enrichement in phenotype 1 (ARL-17477)	234	PPARA_02	126	0.15	2	0.004	0.017	0.941	11934	tags=67%, list=51%, signal=136%
Enrichement in phenotype 1 (ARL-17477)	235	SP1_Q6	251	0.11	1.99	0.006	0.018	0.945	12620	tags=65%, list=54%, signal=141%
Enrichement in phenotype 1 (ARL-17477)	236	GTF2A2_TARGET_GENES	430	0.08	1.99	0.006	0.018	0.945	11542	tags=58%, list=50%, signal=113%
Enrichement in phenotype 1 (ARL-17477)	237	HNF4_DR1_Q3	258	0.11	1.99	0.002	0.018	0.945	10670	tags=57%, list=46%, signal=103%
Enrichement in phenotype 1 (ARL-17477)	238	ZNF746_TARGET_GENES	65	0.21	1.99	0.004	0.018	0.946	10921	tags=68%, list=47%, signal=127%
Enrichement in phenotype 1 (ARL-17477)	239	E47_01	245	0.11	1.98	0.008	0.018	0.95	11290	tags=60%, list=49%, signal=115%
Enrichement in phenotype 1 (ARL-17477)	240	EGR1_01	262	0.11	1.98	0	0.018	0.951	11372	tags=60%, list=49%, signal=115%
Enrichement in phenotype 1 (ARL-17477)	241	ZNF140_TARGET_GENES	482	0.08	1.98	0.002	0.019	0.955	11532	tags=57%, list=50%, signal=111%
Enrichement in phenotype 1 (ARL-17477)	242	ZNF37A_TARGET_GENES	137	0.15	1.98	0.006	0.019	0.956	11569	tags=64%, list=50%, signal=127%
Enrichement in phenotype 1 (ARL-17477)	243	ZNF618_TARGET_GENES	1248	0.05	1.97	0.006	0.019	0.956	11743	tags=55%, list=51%, signal=106%
Enrichement in phenotype 1 (ARL-17477)	244	MEF2D_TARGET_GENES	557	0.07	1.97	0.006	0.019	0.957	10786	tags=54%, list=46%, signal=97%
Enrichement in phenotype 1 (ARL-17477)	245	TTF1_Q6	261	0.11	1.97	0.014	0.019	0.957	6296	tags=38%, list=27%, signal=51%
Enrichement in phenotype 1 (ARL-17477)	246	HDGF_TARGET_GENES	250	0.11	1.97	0.006	0.019	0.958	9035	tags=50%, list=39%, signal=80%
Enrichement in phenotype 1 (ARL-17477)	247	ZNF449_TARGET_GENES	1174	0.05	1.97	0.006	0.019	0.96	11812	tags=56%, list=51%, signal=108%
Enrichement in phenotype 1 (ARL-17477)	248	TGANNYRGCA_TCF11MAFG_01	295	0.1	1.96	0.012	0.02	0.961	9999	tags=53%, list=43%, signal=92%
Enrichement in phenotype 1 (ARL-17477)	249	CAGGTA_AREB6_01	772	0.06	1.96	0.004	0.02	0.961	11550	tags=56%, list=50%, signal=107%
Enrichement in phenotype 1 (ARL-17477)	250	ZNF524_TARGET_GENES	314	0.1	1.96	0.004	0.02	0.961	11616	tags=60%, list=50%, signal=117%
Enrichement in phenotype 1 (ARL-17477)	251	SP1_Q2_01	246	0.11	1.96	0.002	0.02	0.963	12085	tags=63%, list=52%, signal=129%
Enrichement in phenotype 1 (ARL-17477)	252	AP2REP_01	176	0.13	1.96	0.01	0.02	0.963	10943	tags=60%, list=47%, signal=112%
Enrichement in phenotype 1 (ARL-17477)	253	AR_01	154	0.14	1.96	0.004	0.02	0.964	11909	tags=65%, list=51%, signal=132%
Enrichement in phenotype 1 (ARL-17477)	254	ZID_01	255	0.1	1.94	0.006	0.022	0.968	11623	tags=60%, list=50%, signal=119%
Enrichement in phenotype 1 (ARL-17477)	255	MZF1_01	236	0.11	1.94	0.004	0.022	0.968	11961	tags=62%, list=51%, signal=127%
Enrichement in phenotype 1 (ARL-17477)	256	CCCNNGGGAR_OLF1_01	316	0.09	1.94	0.006	0.022	0.968	10589	tags=55%, list=46%, signal=99%
Enrichement in phenotype 1 (ARL-17477)	257	FOXM1_01	239	0.11	1.94	0.006	0.022	0.969	7544	tags=43%, list=32%, signal=63%
Enrichement in phenotype 1 (ARL-17477)	258	ZNF597_TARGET_GENES	743	0.06	1.94	0.004	0.022	0.973	12099	tags=58%, list=52%, signal=117%
Enrichement in phenotype 1 (ARL-17477)	259	TGCTGAY_UNKNOWN	528	0.07	1.93	0.008	0.023	0.977	6135	tags=33%, list=26%, signal=44%
Enrichement in phenotype 1 (ARL-17477)	260	HOXB6_TARGET_GENES	564	0.07	1.93	0.004	0.023	0.977	11617	tags=57%, list=50%, signal=111%
Enrichement in phenotype 1 (ARL-17477)	261	RSRFC4_01	242	0.11	1.93	0.004	0.023	0.977	4492	tags=30%, list=19%, signal=36%
Enrichement in phenotype 1 (ARL-17477)	262	HHEX_TARGET_GENES	915	0.06	1.93	0.008	0.023	0.979	11064	tags=53%, list=48%, signal=97%
Enrichement in phenotype 1 (ARL-17477)	263	NFE2_01	262	0.1	1.92	0	0.025	0.987	11567	tags=60%, list=50%, signal=118%
Enrichement in phenotype 1 (ARL-17477)	264	ZNF8_TARGET_GENES	893	0.06	1.92	0.01	0.024	0.987	11841	tags=56%, list=51%, signal=111%
Enrichement in phenotype 1 (ARL-17477)	265	ZSCAN21_TARGET_GENES	438	0.08	1.92	0.006	0.024	0.987	12088	tags=60%, list=52%, signal=122%
Enrichement in phenotype 1 (ARL-17477)	266	WGGAATGY_TEF1_Q6	374	0.09	1.92	0.006	0.024	0.988	10587	tags=54%, list=46%, signal=98%
Enrichement in phenotype 1 (ARL-17477)	267	KLF14_TARGET_GENES	219	0.11	1.91	0.008	0.025	0.989	10711	tags=57%, list=46%, signal=105%
Enrichement in phenotype 1 (ARL-17477)	268	ZIC3_01	243	0.11	1.91	0.008	0.026	0.991	11985	tags=62%, list=52%, signal=127%
Enrichement in phenotype 1 (ARL-17477)	269	FOXO1_01	240	0.11	1.9	0.01	0.026	0.991	9667	tags=52%, list=42%, signal=88%
Enrichement in phenotype 1 (ARL-17477)	270	TTAYRTAA_E4BP4_01	258	0.1	1.9	0.017	0.026	0.991	9549	tags=51%, list=41%, signal=86%
Enrichement in phenotype 1 (ARL-17477)	271	FOXO4_02	248	0.1	1.9	0.006	0.026	0.991	3817	tags=27%, list=16%, signal=32%
Enrichement in phenotype 1 (ARL-17477)	272	MYB_Q5_01	252	0.1	1.9	0.01	0.027	0.991	9901	tags=53%, list=43%, signal=91%
Enrichement in phenotype 1 (ARL-17477)	273	NFKB_Q6	248	0.1	1.89	0.008	0.027	0.991	9564	tags=51%, list=41%, signal=86%
Enrichement in phenotype 1 (ARL-17477)	274	AP2_Q6	251	0.1	1.89	0.014	0.027	0.991	12004	tags=62%, list=52%, signal=126%
Enrichement in phenotype 1 (ARL-17477)	275	OCT1_04	234	0.11	1.89	0.014	0.027	0.992	10944	tags=58%, list=47%, signal=108%
Enrichement in phenotype 1 (ARL-17477)	276	TAAWWATAG_RSRFC4_Q2	167	0.13	1.89	0.016	0.028	0.993	10602	tags=58%, list=46%, signal=106%
Enrichement in phenotype 1 (ARL-17477)	277	TAL1ALPHAE47_01	251	0.1	1.89	0.011	0.027	0.993	9703	tags=52%, list=42%, signal=88%
Enrichement in phenotype 1 (ARL-17477)	278	ER_Q6_01	267	0.1	1.89	0.006	0.028	0.994	12589	tags=64%, list=54%, signal=138%
Enrichement in phenotype 1 (ARL-17477)	279	NR0B1_TARGET_GENES	207	0.11	1.89	0.01	0.028	0.994	11913	tags=62%, list=51%, signal=127%
Enrichement in phenotype 1 (ARL-17477)	280	TEF_Q6	251	0.1	1.88	0.008	0.028	0.994	9933	tags=53%, list=43%, signal=92%
Enrichement in phenotype 1 (ARL-17477)	281	TGTYNNNNNRGCARM_UNKNOWN	87	0.17	1.88	0.012	0.029	0.995	5434	tags=40%, list=23%, signal=52%
Enrichement in phenotype 1 (ARL-17477)	282	ZNF22_TARGET_GENES	974	0.05	1.87	0.01	0.03	0.996	11827	tags=56%, list=51%, signal=109%
Enrichement in phenotype 1 (ARL-17477)	283	TAXCREB_01	132	0.14	1.87	0.006	0.03	0.996	12566	tags=68%, list=54%, signal=148%
Enrichement in phenotype 1 (ARL-17477)	284	DR4_Q2	254	0.1	1.87	0.006	0.03	0.996	11815	tags=61%, list=51%, signal=123%
Enrichement in phenotype 1 (ARL-17477)	285	PGBD5_TARGET_GENES	13	0.42	1.87	0.006	0.03	0.996	4529	tags=62%, list=19%, signal=76%
Enrichement in phenotype 1 (ARL-17477)	286	MEF2_01	145	0.13	1.86	0.012	0.031	0.998	16042	tags=82%, list=69%, signal=263%
Enrichement in phenotype 1 (ARL-17477)	287	PBX1_01	251	0.1	1.86	0.015	0.031	0.998	5935	tags=36%, list=26%, signal=48%
Enrichement in phenotype 1 (ARL-17477)	288	EVI1_05	170	0.12	1.86	0.008	0.031	0.998	16004	tags=81%, list=69%, signal=259%
Enrichement in phenotype 1 (ARL-17477)	289	NCOA6_TARGET_GENES	320	0.09	1.86	0.006	0.032	0.998	9405	tags=49%, list=40%, signal=82%
Enrichement in phenotype 1 (ARL-17477)	290	MYB_Q3	238	0.1	1.86	0.018	0.032	0.998	11064	tags=58%, list=48%, signal=110%
Enrichement in phenotype 1 (ARL-17477)	291	AREB6_01	261	0.1	1.86	0.008	0.032	0.998	13013	tags=66%, list=56%, signal=148%
Enrichement in phenotype 1 (ARL-17477)	292	SMN1_SMN2_TARGET_GENES	725	0.06	1.86	0.014	0.032	0.998	12043	tags=58%, list=52%, signal=116%
Enrichement in phenotype 1 (ARL-17477)	293	FOXG1_TARGET_GENES	531	0.07	1.85	0.012	0.032	0.999	12215	tags=60%, list=53%, signal=123%
Enrichement in phenotype 1 (ARL-17477)	294	E2F_Q2	172	0.12	1.85	0.01	0.033	0.999	9139	tags=51%, list=39%, signal=84%
Enrichement in phenotype 1 (ARL-17477)	295	CREB3_TARGET_GENES	357	0.08	1.85	0.018	0.033	0.999	10515	tags=54%, list=45%, signal=96%
Enrichement in phenotype 1 (ARL-17477)	296	LBP1_Q6	209	0.11	1.84	0.008	0.034	0.999	11639	tags=61%, list=50%, signal=121%
Enrichement in phenotype 1 (ARL-17477)	297	EVI1_03	56	0.21	1.84	0.022	0.035	0.999	15801	tags=89%, list=68%, signal=278%
Enrichement in phenotype 1 (ARL-17477)	298	CTTTAAR_UNKNOWN	953	0.05	1.83	0.014	0.035	0.999	9621	tags=46%, list=41%, signal=76%
Enrichement in phenotype 1 (ARL-17477)	299	SMARCA1_TARGET_GENES	116	0.14	1.83	0.016	0.035	0.999	9148	tags=53%, list=39%, signal=88%
Enrichement in phenotype 1 (ARL-17477)	300	CETS1P54_01	255	0.1	1.83	0.019	0.036	1	11944	tags=61%, list=51%, signal=124%
Enrichement in phenotype 1 (ARL-17477)	301	RSRFC4_Q2	214	0.11	1.83	0.018	0.036	1	4160	tags=29%, list=18%, signal=34%
Enrichement in phenotype 1 (ARL-17477)	302	SMAD3_Q6	232	0.1	1.83	0.014	0.036	1	6743	tags=39%, list=29%, signal=55%
Enrichement in phenotype 1 (ARL-17477)	303	XBP1_01	132	0.13	1.82	0.014	0.037	1	11524	tags=63%, list=50%, signal=124%
Enrichement in phenotype 1 (ARL-17477)	304	ZNF502_TARGET_GENES	29	0.29	1.82	0.025	0.038	1	12588	tags=83%, list=54%, signal=180%
Enrichement in phenotype 1 (ARL-17477)	305	GCM_Q2	232	0.1	1.82	0.014	0.038	1	12064	tags=62%, list=52%, signal=128%
Enrichement in phenotype 1 (ARL-17477)	306	ATF_B	184	0.12	1.81	0.017	0.038	1	10946	tags=59%, list=47%, signal=110%
Enrichement in phenotype 1 (ARL-17477)	307	PPAR_DR1_Q2	253	0.1	1.81	0.008	0.038	1	11885	tags=61%, list=51%, signal=123%
Enrichement in phenotype 1 (ARL-17477)	308	GUCY1B1_TARGET_GENES	592	0.07	1.81	0.015	0.038	1	12100	tags=59%, list=52%, signal=119%
Enrichement in phenotype 1 (ARL-17477)	309	PAX7_TARGET_GENES	594	0.07	1.81	0.017	0.038	1	12052	tags=58%, list=52%, signal=118%
Enrichement in phenotype 1 (ARL-17477)	310	FOXO3_01	238	0.11	1.81	0.006	0.038	1	9281	tags=50%, list=40%, signal=83%
Enrichement in phenotype 1 (ARL-17477)	311	NERF_Q2	239	0.1	1.8	0.012	0.04	1	11530	tags=59%, list=50%, signal=117%
Enrichement in phenotype 1 (ARL-17477)	312	HIF1_Q5	236	0.1	1.8	0.014	0.04	1	12084	tags=62%, list=52%, signal=128%
Enrichement in phenotype 1 (ARL-17477)	313	CCGNMNNTNACG_UNKNOWN	77	0.17	1.8	0.013	0.04	1	12316	tags=70%, list=53%, signal=149%
Enrichement in phenotype 1 (ARL-17477)	314	TCCATTKW_UNKNOWN	231	0.1	1.79	0.01	0.041	1	12670	tags=65%, list=55%, signal=140%
Enrichement in phenotype 1 (ARL-17477)	315	TAL1BETAITF2_01	254	0.1	1.79	0.019	0.041	1	9703	tags=51%, list=42%, signal=87%
Enrichement in phenotype 1 (ARL-17477)	316	CUX1_TARGET_GENES	569	0.06	1.79	0.02	0.041	1	11924	tags=58%, list=51%, signal=115%
Enrichement in phenotype 1 (ARL-17477)	317	DBP_Q6	255	0.1	1.79	0.018	0.041	1	13092	tags=66%, list=56%, signal=149%
Enrichement in phenotype 1 (ARL-17477)	318	MZF1_02	231	0.1	1.79	0.013	0.041	1	12095	tags=62%, list=52%, signal=129%
Enrichement in phenotype 1 (ARL-17477)	319	RLF_TARGET_GENES	316	0.09	1.79	0.016	0.041	1	10595	tags=54%, list=46%, signal=98%
Enrichement in phenotype 1 (ARL-17477)	320	MAP2K1_TARGET_GENES	8	0.52	1.79	0.024	0.041	1	5283	tags=75%, list=23%, signal=97%
Enrichement in phenotype 1 (ARL-17477)	321	ER_Q6_02	249	0.1	1.79	0.018	0.041	1	11546	tags=59%, list=50%, signal=117%
Enrichement in phenotype 1 (ARL-17477)	322	PAX4_01	256	0.1	1.78	0.014	0.043	1	9933	tags=52%, list=43%, signal=90%
Enrichement in phenotype 1 (ARL-17477)	323	HEB_Q6	259	0.09	1.78	0.015	0.043	1	12013	tags=61%, list=52%, signal=125%
Enrichement in phenotype 1 (ARL-17477)	324	USF_Q6_01	230	0.1	1.78	0.014	0.043	1	8018	tags=44%, list=35%, signal=67%
Enrichement in phenotype 1 (ARL-17477)	325	YATGNWAAT_OCT_C	344	0.08	1.78	0.013	0.044	1	6790	tags=38%, list=29%, signal=52%
Enrichement in phenotype 1 (ARL-17477)	326	ZNF558_TARGET_GENES	258	0.09	1.77	0.016	0.046	1	10808	tags=56%, list=47%, signal=103%
Enrichement in phenotype 1 (ARL-17477)	327	GCTNWTTGK_UNKNOWN	293	0.09	1.77	0.018	0.046	1	12562	tags=63%, list=54%, signal=135%
Enrichement in phenotype 1 (ARL-17477)	328	TEF1_Q6	220	0.1	1.76	0.011	0.047	1	11822	tags=61%, list=51%, signal=123%
Enrichement in phenotype 1 (ARL-17477)	329	IRF1_01	247	0.1	1.76	0.023	0.047	1	10155	tags=53%, list=44%, signal=94%
Enrichement in phenotype 1 (ARL-17477)	330	GGARNTKYCCA_UNKNOWN	77	0.17	1.76	0.022	0.048	1	9933	tags=60%, list=43%, signal=104%
Enrichement in phenotype 1 (ARL-17477)	331	CATTGTYY_SOX9_B1	345	0.08	1.76	0.024	0.048	1	10200	tags=52%, list=44%, signal=91%
Enrichement in phenotype 1 (ARL-17477)	332	TAATTA_CHX10_01	790	0.05	1.76	0.016	0.048	1	16361	tags=76%, list=70%, signal=247%
Enrichement in phenotype 1 (ARL-17477)	333	GATA6_01	260	0.09	1.75	0.016	0.049	1	16077	tags=78%, list=69%, signal=252%
Enrichement in phenotype 1 (ARL-17477)	334	MAPK3_TARGET_GENES	46	0.22	1.75	0.037	0.049	1	11051	tags=70%, list=48%, signal=132%
Enrichement in phenotype 1 (ARL-17477)	335	ZBTB18_TARGET_GENES	749	0.06	1.74	0.008	0.05	1	12089	tags=58%, list=52%, signal=116%
Enrichement in phenotype 1 (ARL-17477)	336	MYB_Q6	244	0.09	1.74	0.021	0.051	1	8211	tags=45%, list=35%, signal=68%
Enrichement in phenotype 1 (ARL-17477)	337	AREB6_02	247	0.1	1.74	0.027	0.051	1	12005	tags=61%, list=52%, signal=125%
Enrichement in phenotype 1 (ARL-17477)	338	TSHZ1_TARGET_GENES	168	0.12	1.74	0.028	0.051	1	8770	tags=49%, list=38%, signal=79%
Enrichement in phenotype 1 (ARL-17477)	339	IRF7_01	246	0.09	1.73	0.014	0.053	1	11716	tags=60%, list=50%, signal=119%
Enrichement in phenotype 1 (ARL-17477)	340	TCF11MAFG_01	200	0.1	1.73	0.029	0.053	1	10861	tags=57%, list=47%, signal=106%
Enrichement in phenotype 1 (ARL-17477)	341	FOXF2_TARGET_GENES	4	0.68	1.73	0.03	0.055	1	7380	tags=100%, list=32%, signal=147%
Enrichement in phenotype 1 (ARL-17477)	342	CRGAARNNNNCGA_UNKNOWN	45	0.22	1.72	0.023	0.055	1	10904	tags=69%, list=47%, signal=130%
Enrichement in phenotype 1 (ARL-17477)	343	SNAI1_TARGET_GENES	416	0.07	1.72	0.035	0.055	1	10453	tags=52%, list=45%, signal=93%
Enrichement in phenotype 1 (ARL-17477)	344	ATCMNTCCGY_UNKNOWN	49	0.21	1.72	0.041	0.055	1	7946	tags=55%, list=34%, signal=84%
Enrichement in phenotype 1 (ARL-17477)	345	HNF4_01	256	0.09	1.72	0.026	0.056	1	12654	tags=64%, list=54%, signal=138%
Enrichement in phenotype 1 (ARL-17477)	346	MED16_TARGET_GENES	26	0.28	1.71	0.02	0.057	1	5189	tags=50%, list=22%, signal=64%
Enrichement in phenotype 1 (ARL-17477)	347	YY1_Q6	238	0.1	1.71	0.034	0.058	1	12040	tags=61%, list=52%, signal=126%
Enrichement in phenotype 1 (ARL-17477)	348	YBX1_TARGET_GENES	67	0.18	1.71	0.023	0.058	1	5523	tags=42%, list=24%, signal=55%
Enrichement in phenotype 1 (ARL-17477)	349	GGCNRNWCTTYS_UNKNOWN	84	0.16	1.71	0.025	0.058	1	11474	tags=65%, list=49%, signal=129%
Enrichement in phenotype 1 (ARL-17477)	350	TATAAA_TATA_01	1258	0.04	1.71	0.032	0.058	1	15398	tags=70%, list=66%, signal=197%
Enrichement in phenotype 1 (ARL-17477)	351	MAF_Q6	259	0.09	1.7	0.024	0.06	1	11949	tags=61%, list=51%, signal=123%
Enrichement in phenotype 1 (ARL-17477)	352	SPZ1_01	229	0.1	1.7	0.031	0.06	1	12165	tags=62%, list=52%, signal=129%
Enrichement in phenotype 1 (ARL-17477)	353	TBPL1_TARGET_GENES	113	0.14	1.7	0.026	0.06	1	9942	tags=57%, list=43%, signal=98%
Enrichement in phenotype 1 (ARL-17477)	354	ICSBP_Q6	242	0.09	1.68	0.033	0.065	1	11549	tags=59%, list=50%, signal=116%
Enrichement in phenotype 1 (ARL-17477)	355	AP4_Q6_01	246	0.09	1.68	0.039	0.065	1	12126	tags=61%, list=52%, signal=127%
Enrichement in phenotype 1 (ARL-17477)	356	ZNF486_TARGET_GENES	191	0.1	1.68	0.028	0.066	1	9675	tags=52%, list=42%, signal=88%
Enrichement in phenotype 1 (ARL-17477)	357	CP2_01	256	0.09	1.67	0.039	0.067	1	11999	tags=61%, list=52%, signal=124%
Enrichement in phenotype 1 (ARL-17477)	358	CAGNWMCNNNGAC_UNKNOWN	84	0.15	1.67	0.022	0.068	1	5832	tags=40%, list=25%, signal=54%
Enrichement in phenotype 1 (ARL-17477)	359	SOX5_01	257	0.09	1.67	0.021	0.069	1	9231	tags=49%, list=40%, signal=80%
Enrichement in phenotype 1 (ARL-17477)	360	AAAYRNCTG_UNKNOWN	354	0.08	1.66	0.037	0.073	1	8024	tags=42%, list=35%, signal=63%
Enrichement in phenotype 1 (ARL-17477)	361	ZNF512B_TARGET_GENES	195	0.1	1.65	0.022	0.074	1	4888	tags=31%, list=21%, signal=39%
Enrichement in phenotype 1 (ARL-17477)	362	SIX4_TARGET_GENES	38	0.23	1.65	0.038	0.074	1	11894	tags=74%, list=51%, signal=151%
Enrichement in phenotype 1 (ARL-17477)	363	SRCAP_TARGET_GENES	441	0.07	1.65	0.031	0.075	1	12634	tags=61%, list=54%, signal=131%
Enrichement in phenotype 1 (ARL-17477)	364	ERCC8_TARGET_GENES	16	0.34	1.64	0.037	0.077	1	6576	tags=63%, list=28%, signal=87%
Enrichement in phenotype 1 (ARL-17477)	365	ZNF563_TARGET_GENES	550	0.06	1.64	0.035	0.078	1	12114	tags=58%, list=52%, signal=118%
Enrichement in phenotype 1 (ARL-17477)	366	E12_Q6	256	0.09	1.64	0.035	0.078	1	8572	tags=46%, list=37%, signal=72%
Enrichement in phenotype 1 (ARL-17477)	367	NKX3A_01	226	0.09	1.63	0.034	0.08	1	14423	tags=71%, list=62%, signal=186%
Enrichement in phenotype 1 (ARL-17477)	368	SRSF9_TARGET_GENES	702	0.05	1.63	0.023	0.08	1	11744	tags=56%, list=51%, signal=109%
Enrichement in phenotype 1 (ARL-17477)	369	PEA3_Q6	246	0.09	1.63	0.042	0.08	1	11634	tags=59%, list=50%, signal=117%
Enrichement in phenotype 1 (ARL-17477)	370	IRF2_01	123	0.13	1.63	0.045	0.08	1	12698	tags=67%, list=55%, signal=148%
Enrichement in phenotype 1 (ARL-17477)	371	RACTNNRTTTNC_UNKNOWN	126	0.12	1.63	0.042	0.08	1	8979	tags=51%, list=39%, signal=82%
Enrichement in phenotype 1 (ARL-17477)	372	HTF_01	69	0.16	1.63	0.025	0.08	1	12365	tags=70%, list=53%, signal=148%
Enrichement in phenotype 1 (ARL-17477)	373	STTTCRNTTT_IRF_Q6	185	0.1	1.63	0.044	0.08	1	10417	tags=55%, list=45%, signal=99%
Enrichement in phenotype 1 (ARL-17477)	374	PIAS4_TARGET_GENES	66	0.17	1.63	0.042	0.081	1	11852	tags=68%, list=51%, signal=139%
Enrichement in phenotype 1 (ARL-17477)	375	SP1_Q4_01	250	0.09	1.63	0.046	0.081	1	12620	tags=63%, list=54%, signal=137%
Enrichement in phenotype 1 (ARL-17477)	376	ZNF169_TARGET_GENES	43	0.21	1.63	0.049	0.081	1	11304	tags=70%, list=49%, signal=136%
Enrichement in phenotype 1 (ARL-17477)	377	CTAWWWATA_RSRFC4_Q2	354	0.08	1.62	0.038	0.082	1	11665	tags=58%, list=50%, signal=114%
Enrichement in phenotype 1 (ARL-17477)	378	RTTTNNNYTGGM_UNKNOWN	154	0.11	1.62	0.04	0.082	1	12796	tags=66%, list=55%, signal=146%
Enrichement in phenotype 1 (ARL-17477)	379	FOXF1_TARGET_GENES	4	0.65	1.62	0.035	0.083	1	8176	tags=100%, list=35%, signal=154%
Enrichement in phenotype 1 (ARL-17477)	380	ZSCAN23_TARGET_GENES	71	0.17	1.62	0.024	0.083	1	12173	tags=69%, list=52%, signal=144%
Enrichement in phenotype 1 (ARL-17477)	381	NFAT_Q6	238	0.09	1.62	0.044	0.083	1	9669	tags=50%, list=42%, signal=85%
Enrichement in phenotype 1 (ARL-17477)	382	HIF1_Q3	223	0.1	1.62	0.038	0.082	1	12084	tags=61%, list=52%, signal=127%
Enrichement in phenotype 1 (ARL-17477)	383	HNF6_Q6	227	0.09	1.62	0.052	0.084	1	6500	tags=37%, list=28%, signal=51%
Enrichement in phenotype 1 (ARL-17477)	384	CEBP_Q3	245	0.09	1.61	0.044	0.088	1	6689	tags=38%, list=29%, signal=52%
Enrichement in phenotype 1 (ARL-17477)	385	ZF5_01	230	0.09	1.61	0.051	0.088	1	9506	tags=50%, list=41%, signal=84%
Enrichement in phenotype 1 (ARL-17477)	386	EGFR_TARGET_GENES	7	0.5	1.6	0.051	0.088	1	5027	tags=71%, list=22%, signal=91%
Enrichement in phenotype 1 (ARL-17477)	387	HNF4ALPHA_Q6	260	0.08	1.6	0.047	0.089	1	9782	tags=50%, list=42%, signal=86%
Enrichement in phenotype 1 (ARL-17477)	388	SRF_C	203	0.09	1.6	0.05	0.088	1	9269	tags=49%, list=40%, signal=81%
Enrichement in phenotype 1 (ARL-17477)	389	YGCGYRCGC_UNKNOWN	311	0.08	1.6	0.052	0.089	1	11414	tags=57%, list=49%, signal=110%
Enrichement in phenotype 1 (ARL-17477)	390	NFKB_C	252	0.09	1.6	0.035	0.089	1	9089	tags=48%, list=39%, signal=77%
Enrichement in phenotype 1 (ARL-17477)	391	TFCP2_TARGET_GENES	65	0.17	1.59	0.044	0.092	1	11145	tags=65%, list=48%, signal=124%
Enrichement in phenotype 1 (ARL-17477)	392	STAT1_02	251	0.09	1.59	0.026	0.092	1	12228	tags=61%, list=53%, signal=128%
Enrichement in phenotype 1 (ARL-17477)	393	TBP_01	239	0.09	1.59	0.056	0.092	1	7211	tags=40%, list=31%, signal=57%
Enrichement in phenotype 1 (ARL-17477)	394	NFKAPPAB65_01	227	0.09	1.59	0.042	0.092	1	12004	tags=61%, list=52%, signal=125%
Enrichement in phenotype 1 (ARL-17477)	395	YGACNNYACAR_UNKNOWN	96	0.14	1.59	0.038	0.093	1	7723	tags=47%, list=33%, signal=70%
Enrichement in phenotype 1 (ARL-17477)	396	HFH8_01	198	0.09	1.59	0.05	0.094	1	8979	tags=48%, list=39%, signal=78%
Enrichement in phenotype 1 (ARL-17477)	397	TATA_01	248	0.09	1.58	0.05	0.094	1	5346	tags=31%, list=23%, signal=40%
Enrichement in phenotype 1 (ARL-17477)	398	FOXH1_TARGET_GENES	792	0.05	1.58	0.036	0.095	1	11661	tags=55%, list=50%, signal=106%
Enrichement in phenotype 1 (ARL-17477)	399	SMTTTTGT_UNKNOWN	389	0.07	1.58	0.048	0.097	1	10886	tags=54%, list=47%, signal=99%
Enrichement in phenotype 1 (ARL-17477)	400	EFC_Q6	264	0.08	1.57	0.057	0.099	1	10033	tags=52%, list=43%, signal=90%
Enrichement in phenotype 1 (ARL-17477)	401	ZNF529_TARGET_GENES	24	0.27	1.57	0.062	0.099	1	11181	tags=75%, list=48%, signal=144%
Enrichement in phenotype 1 (ARL-17477)	402	P53_DECAMER_Q2	243	0.09	1.57	0.057	0.099	1	10019	tags=52%, list=43%, signal=90%
Enrichement in phenotype 1 (ARL-17477)	403	STAT_01	248	0.09	1.57	0.067	0.1	1	10267	tags=53%, list=44%, signal=94%
Enrichement in phenotype 1 (ARL-17477)	404	NFAT_Q4_01	253	0.08	1.57	0.048	0.1	1	8155	tags=43%, list=35%, signal=66%
Enrichement in phenotype 1 (ARL-17477)	405	SVIL_TARGET_GENES	13	0.36	1.57	0.046	0.101	1	7731	tags=69%, list=33%, signal=104%
Enrichement in phenotype 1 (ARL-17477)	406	CREL_01	240	0.09	1.56	0.06	0.102	1	12004	tags=60%, list=52%, signal=124%
Enrichement in phenotype 1 (ARL-17477)	407	RREB1_01	198	0.09	1.56	0.039	0.102	1	8506	tags=46%, list=37%, signal=72%
Enrichement in phenotype 1 (ARL-17477)	408	ZSCAN5C_TARGET_GENES	129	0.12	1.56	0.052	0.102	1	11181	tags=60%, list=48%, signal=114%
Enrichement in phenotype 1 (ARL-17477)	409	HMEF2_Q6	137	0.11	1.56	0.04	0.103	1	16042	tags=80%, list=69%, signal=258%
Enrichement in phenotype 1 (ARL-17477)	410	GABP_B	256	0.08	1.55	0.047	0.106	1	11514	tags=58%, list=50%, signal=113%
Enrichement in phenotype 1 (ARL-17477)	411	IPF1_Q4	242	0.09	1.55	0.063	0.108	1	8948	tags=47%, list=39%, signal=76%
Enrichement in phenotype 1 (ARL-17477)	412	FOXO1_02	235	0.09	1.55	0.057	0.108	1	12741	tags=63%, list=55%, signal=139%
Enrichement in phenotype 1 (ARL-17477)	413	PAF1_TARGET_GENES	61	0.17	1.55	0.057	0.108	1	6768	tags=46%, list=29%, signal=65%
Enrichement in phenotype 1 (ARL-17477)	414	MYOD_01	259	0.08	1.54	0.044	0.108	1	11985	tags=60%, list=52%, signal=122%
Enrichement in phenotype 1 (ARL-17477)	415	CDC5_01	255	0.08	1.54	0.063	0.108	1	9022	tags=47%, list=39%, signal=76%
Enrichement in phenotype 1 (ARL-17477)	416	ELK1_01	261	0.08	1.54	0.059	0.109	1	10665	tags=54%, list=46%, signal=99%
Enrichement in phenotype 1 (ARL-17477)	417	ER_Q6	273	0.08	1.54	0.075	0.108	1	11604	tags=58%, list=50%, signal=114%
Enrichement in phenotype 1 (ARL-17477)	418	CREB_Q2_01	218	0.09	1.54	0.051	0.108	1	12100	tags=61%, list=52%, signal=126%
Enrichement in phenotype 1 (ARL-17477)	419	DLX6_TARGET_GENES	531	0.06	1.54	0.054	0.108	1	11800	tags=56%, list=51%, signal=112%
Enrichement in phenotype 1 (ARL-17477)	420	YGTCCTTGR_UNKNOWN	89	0.14	1.54	0.038	0.108	1	3553	tags=29%, list=15%, signal=34%
Enrichement in phenotype 1 (ARL-17477)	421	LFA1_Q6	239	0.08	1.54	0.061	0.109	1	11960	tags=60%, list=51%, signal=122%
Enrichement in phenotype 1 (ARL-17477)	422	NCOA2_TARGET_GENES	425	0.06	1.53	0.066	0.111	1	10130	tags=50%, list=44%, signal=87%
Enrichement in phenotype 1 (ARL-17477)	423	FOXO4_01	236	0.09	1.53	0.07	0.113	1	9022	tags=47%, list=39%, signal=77%
Enrichement in phenotype 1 (ARL-17477)	424	NRSF_01	93	0.14	1.53	0.052	0.114	1	5832	tags=39%, list=25%, signal=51%
Enrichement in phenotype 1 (ARL-17477)	425	YTCCCRNNAGGY_UNKNOWN	71	0.15	1.53	0.058	0.114	1	12179	tags=68%, list=52%, signal=142%
Enrichement in phenotype 1 (ARL-17477)	426	MEF2_02	232	0.09	1.53	0.074	0.115	1	16042	tags=78%, list=69%, signal=248%
Enrichement in phenotype 1 (ARL-17477)	427	CEBP_Q2	227	0.09	1.52	0.065	0.117	1	13012	tags=65%, list=56%, signal=146%
Enrichement in phenotype 1 (ARL-17477)	428	RPA1_TARGET_GENES	40	0.2	1.51	0.054	0.121	1	8129	tags=55%, list=35%, signal=84%
Enrichement in phenotype 1 (ARL-17477)	429	CHOP_01	231	0.08	1.51	0.079	0.122	1	9517	tags=49%, list=41%, signal=83%
Enrichement in phenotype 1 (ARL-17477)	430	HAND1E47_01	273	0.08	1.51	0.061	0.121	1	9231	tags=48%, list=40%, signal=78%
Enrichement in phenotype 1 (ARL-17477)	431	ILK_TARGET_GENES	20	0.28	1.51	0.06	0.122	1	12142	tags=80%, list=52%, signal=167%
Enrichement in phenotype 1 (ARL-17477)	432	CREBL2_TARGET_GENES	9	0.42	1.51	0.072	0.122	1	3056	tags=56%, list=13%, signal=64%
Enrichement in phenotype 1 (ARL-17477)	433	AP1_Q4_01	254	0.08	1.51	0.058	0.123	1	10122	tags=52%, list=44%, signal=90%
Enrichement in phenotype 1 (ARL-17477)	434	VRTN_TARGET_GENES	11	0.38	1.51	0.065	0.124	1	10193	tags=82%, list=44%, signal=146%
Enrichement in phenotype 1 (ARL-17477)	435	DR3_Q4	144	0.11	1.5	0.058	0.124	1	7871	tags=44%, list=34%, signal=67%
Enrichement in phenotype 1 (ARL-17477)	436	ZNF707_TARGET_GENES	39	0.21	1.5	0.085	0.125	1	5859	tags=46%, list=25%, signal=62%
Enrichement in phenotype 1 (ARL-17477)	437	SMAD4_Q6	237	0.09	1.5	0.075	0.126	1	10671	tags=54%, list=46%, signal=100%
Enrichement in phenotype 1 (ARL-17477)	438	ZNF133_TARGET_GENES	134	0.11	1.5	0.063	0.127	1	11177	tags=59%, list=48%, signal=113%
Enrichement in phenotype 1 (ARL-17477)	439	METTL14_TARGET_GENES	122	0.12	1.5	0.06	0.127	1	6410	tags=39%, list=28%, signal=54%
Enrichement in phenotype 1 (ARL-17477)	440	CGGAARNGGCNG_UNKNOWN	52	0.18	1.5	0.078	0.128	1	9728	tags=60%, list=42%, signal=102%
Enrichement in phenotype 1 (ARL-17477)	441	ZNF239_TARGET_GENES	36	0.21	1.49	0.079	0.128	1	4188	tags=39%, list=18%, signal=47%
Enrichement in phenotype 1 (ARL-17477)	442	TNCATNTCCYR_UNKNOWN	133	0.11	1.49	0.086	0.131	1	11727	tags=62%, list=50%, signal=124%
Enrichement in phenotype 1 (ARL-17477)	443	CEBP_Q2_01	262	0.08	1.49	0.081	0.131	1	4558	tags=27%, list=20%, signal=34%
Enrichement in phenotype 1 (ARL-17477)	444	PAX4_03	248	0.08	1.49	0.068	0.131	1	10602	tags=54%, list=46%, signal=98%
Enrichement in phenotype 1 (ARL-17477)	445	TAL1BETAE47_01	245	0.08	1.49	0.076	0.131	1	9703	tags=50%, list=42%, signal=85%
Enrichement in phenotype 1 (ARL-17477)	446	SMAD_Q6	248	0.08	1.48	0.066	0.135	1	11898	tags=59%, list=51%, signal=120%
Enrichement in phenotype 1 (ARL-17477)	447	PAX4_04	215	0.09	1.48	0.069	0.135	1	12672	tags=63%, list=55%, signal=138%
Enrichement in phenotype 1 (ARL-17477)	448	AMEF2_Q6	258	0.08	1.47	0.053	0.139	1	9685	tags=49%, list=42%, signal=83%
Enrichement in phenotype 1 (ARL-17477)	449	SNACANNNYSYAGA_UNKNOWN	91	0.13	1.47	0.085	0.14	1	11021	tags=60%, list=47%, signal=115%
Enrichement in phenotype 1 (ARL-17477)	450	PAX8_TARGET_GENES	77	0.14	1.47	0.086	0.14	1	9410	tags=55%, list=40%, signal=91%
Enrichement in phenotype 1 (ARL-17477)	451	PTPRA_TARGET_GENES	110	0.12	1.47	0.082	0.142	1	9919	tags=55%, list=43%, signal=95%
Enrichement in phenotype 1 (ARL-17477)	452	GGCNKCCATNK_UNKNOWN	114	0.11	1.46	0.076	0.144	1	8180	tags=46%, list=35%, signal=71%
Enrichement in phenotype 1 (ARL-17477)	453	OCT1_B	259	0.08	1.46	0.076	0.144	1	6937	tags=37%, list=30%, signal=53%
Enrichement in phenotype 1 (ARL-17477)	454	AP1FJ_Q2	254	0.08	1.46	0.09	0.145	1	12069	tags=60%, list=52%, signal=123%
Enrichement in phenotype 1 (ARL-17477)	455	GATAAGR_GATA_C	290	0.07	1.46	0.079	0.145	1	16069	tags=77%, list=69%, signal=245%
Enrichement in phenotype 1 (ARL-17477)	456	NFKB_Q6_01	220	0.08	1.46	0.083	0.145	1	12224	tags=61%, list=53%, signal=127%
Enrichement in phenotype 1 (ARL-17477)	457	DNMT3A_TARGET_GENES	505	0.06	1.45	0.087	0.147	1	11860	tags=57%, list=51%, signal=113%
Enrichement in phenotype 1 (ARL-17477)	458	GR_Q6_01	264	0.08	1.45	0.093	0.148	1	11254	tags=56%, list=48%, signal=107%
Enrichement in phenotype 1 (ARL-17477)	459	MEF2_Q6_01	243	0.08	1.45	0.079	0.148	1	4183	tags=26%, list=18%, signal=31%
Enrichement in phenotype 1 (ARL-17477)	460	OCT1_01	250	0.08	1.45	0.088	0.15	1	12871	tags=63%, list=55%, signal=140%
Enrichement in phenotype 1 (ARL-17477)	461	CREBP1_Q2	244	0.08	1.45	0.097	0.15	1	12190	tags=60%, list=52%, signal=125%
Enrichement in phenotype 1 (ARL-17477)	462	FXR_IR1_Q6	106	0.12	1.45	0.106	0.15	1	11648	tags=62%, list=50%, signal=124%
Enrichement in phenotype 1 (ARL-17477)	463	RFX1_01	256	0.08	1.45	0.103	0.151	1	12490	tags=61%, list=54%, signal=131%
Enrichement in phenotype 1 (ARL-17477)	464	MYOGNF1_01	44	0.19	1.44	0.09	0.153	1	6259	tags=45%, list=27%, signal=62%
Enrichement in phenotype 1 (ARL-17477)	465	PTF1BETA_Q6	242	0.08	1.44	0.081	0.156	1	17839	tags=85%, list=77%, signal=361%
Enrichement in phenotype 1 (ARL-17477)	466	CRX_Q4	264	0.08	1.44	0.087	0.156	1	12342	tags=61%, list=53%, signal=128%
Enrichement in phenotype 1 (ARL-17477)	467	AUTS2_TARGET_GENES	401	0.06	1.44	0.103	0.157	1	11259	tags=55%, list=48%, signal=104%
Enrichement in phenotype 1 (ARL-17477)	468	SYATTGTG_UNKNOWN	219	0.08	1.43	0.095	0.157	1	12520	tags=62%, list=54%, signal=133%
Enrichement in phenotype 1 (ARL-17477)	469	SRF_Q4	218	0.09	1.43	0.083	0.159	1	9231	tags=48%, list=40%, signal=79%
Enrichement in phenotype 1 (ARL-17477)	470	ZF5_B	235	0.08	1.43	0.118	0.158	1	6134	tags=34%, list=26%, signal=46%
Enrichement in phenotype 1 (ARL-17477)	471	ZNF791_TARGET_GENES	51	0.17	1.43	0.095	0.159	1	8730	tags=55%, list=38%, signal=88%
Enrichement in phenotype 1 (ARL-17477)	472	PRMT5_TARGET_GENES	85	0.13	1.43	0.081	0.159	1	6187	tags=40%, list=27%, signal=54%
Enrichement in phenotype 1 (ARL-17477)	473	PSIP1_TARGET_GENES	51	0.17	1.43	0.091	0.161	1	7443	tags=49%, list=32%, signal=72%
Enrichement in phenotype 1 (ARL-17477)	474	SKP2_TARGET_GENES	61	0.16	1.41	0.097	0.17	1	10462	tags=61%, list=45%, signal=110%
Enrichement in phenotype 1 (ARL-17477)	475	AP1_Q4	256	0.07	1.41	0.098	0.171	1	10184	tags=51%, list=44%, signal=90%
Enrichement in phenotype 1 (ARL-17477)	476	HFH3_01	191	0.09	1.41	0.093	0.171	1	9213	tags=48%, list=40%, signal=79%
Enrichement in phenotype 1 (ARL-17477)	477	TGTTTGY_HNF3_Q6	717	0.04	1.41	0.095	0.171	1	11823	tags=55%, list=51%, signal=109%
Enrichement in phenotype 1 (ARL-17477)	478	SIGMAR1_TARGET_GENES	12	0.33	1.41	0.117	0.171	1	13702	tags=92%, list=59%, signal=223%
Enrichement in phenotype 1 (ARL-17477)	479	PR_02	130	0.11	1.41	0.107	0.171	1	11115	tags=58%, list=48%, signal=111%
Enrichement in phenotype 1 (ARL-17477)	480	AP1_C	264	0.07	1.41	0.094	0.172	1	5419	tags=31%, list=23%, signal=40%
Enrichement in phenotype 1 (ARL-17477)	481	TMTCGCGANR_UNKNOWN	161	0.09	1.4	0.092	0.174	1	12108	tags=61%, list=52%, signal=127%
Enrichement in phenotype 1 (ARL-17477)	482	TGASTMAGC_NFE2_01	185	0.09	1.4	0.099	0.175	1	10052	tags=52%, list=43%, signal=91%
Enrichement in phenotype 1 (ARL-17477)	483	WCAANNNYCAG_UNKNOWN	239	0.08	1.4	0.106	0.176	1	11684	tags=58%, list=50%, signal=116%
Enrichement in phenotype 1 (ARL-17477)	484	FOXO4_TARGET_GENES	268	0.07	1.39	0.12	0.181	1	11578	tags=57%, list=50%, signal=112%
Enrichement in phenotype 1 (ARL-17477)	485	AP3_Q6	244	0.08	1.39	0.101	0.181	1	9738	tags=50%, list=42%, signal=84%
Enrichement in phenotype 1 (ARL-17477)	486	WDHD1_TARGET_GENES	159	0.1	1.39	0.121	0.183	1	10664	tags=55%, list=46%, signal=102%
Enrichement in phenotype 1 (ARL-17477)	487	HFH4_01	195	0.08	1.39	0.127	0.183	1	8657	tags=46%, list=37%, signal=72%
Enrichement in phenotype 1 (ARL-17477)	488	NKX62_Q2	237	0.08	1.39	0.122	0.183	1	16349	tags=78%, list=70%, signal=261%
Enrichement in phenotype 1 (ARL-17477)	489	ZNF669_TARGET_GENES	110	0.11	1.39	0.125	0.183	1	11364	tags=60%, list=49%, signal=117%
Enrichement in phenotype 1 (ARL-17477)	490	ZNF136_TARGET_GENES	4	0.54	1.38	0.112	0.187	1	10631	tags=100%, list=46%, signal=184%
Enrichement in phenotype 1 (ARL-17477)	491	ZNF774_TARGET_GENES	8	0.4	1.38	0.119	0.187	1	5189	tags=63%, list=22%, signal=80%
Enrichement in phenotype 1 (ARL-17477)	492	NGFIC_01	250	0.08	1.38	0.1	0.186	1	11372	tags=56%, list=49%, signal=109%
Enrichement in phenotype 1 (ARL-17477)	493	TFIIA_Q6	248	0.08	1.38	0.111	0.186	1	8949	tags=46%, list=39%, signal=74%
Enrichement in phenotype 1 (ARL-17477)	494	EGR2_01	189	0.09	1.38	0.122	0.186	1	9812	tags=51%, list=42%, signal=87%
Enrichement in phenotype 1 (ARL-17477)	495	RFX1_02	277	0.07	1.38	0.122	0.186	1	9830	tags=49%, list=42%, signal=85%
Enrichement in phenotype 1 (ARL-17477)	496	PAX5_01	146	0.1	1.38	0.125	0.188	1	9693	tags=51%, list=42%, signal=88%
Enrichement in phenotype 1 (ARL-17477)	497	PAX8_B	104	0.12	1.38	0.113	0.189	1	8281	tags=47%, list=36%, signal=73%
Enrichement in phenotype 1 (ARL-17477)	498	PCGF2_TARGET_GENES	794	0.04	1.37	0.108	0.191	1	10011	tags=47%, list=43%, signal=80%
Enrichement in phenotype 1 (ARL-17477)	499	RBM15_TARGET_GENES	125	0.11	1.36	0.129	0.197	1	10387	tags=55%, list=45%, signal=99%
Enrichement in phenotype 1 (ARL-17477)	500	YYCATTCAWW_UNKNOWN	188	0.09	1.36	0.118	0.197	1	12084	tags=61%, list=52%, signal=125%
Enrichement in phenotype 1 (ARL-17477)	501	HNF4_Q6	258	0.07	1.36	0.127	0.201	1	10598	tags=53%, list=46%, signal=96%
Enrichement in phenotype 1 (ARL-17477)	502	CATRRAGC_UNKNOWN	131	0.1	1.36	0.134	0.202	1	5809	tags=35%, list=25%, signal=47%
Enrichement in phenotype 1 (ARL-17477)	503	ZNF331_TARGET_GENES	313	0.07	1.36	0.141	0.202	1	11394	tags=56%, list=49%, signal=108%
Enrichement in phenotype 1 (ARL-17477)	504	SOX9_B1	224	0.08	1.35	0.133	0.208	1	10893	tags=54%, list=47%, signal=102%
Enrichement in phenotype 1 (ARL-17477)	505	CHX10_01	219	0.08	1.35	0.115	0.21	1	9892	tags=50%, list=43%, signal=87%
Enrichement in phenotype 1 (ARL-17477)	506	CEBPB_01	262	0.07	1.34	0.135	0.21	1	9722	tags=49%, list=42%, signal=83%
Enrichement in phenotype 1 (ARL-17477)	507	CCANNAGRKGGC_UNKNOWN	118	0.11	1.34	0.12	0.212	1	10124	tags=54%, list=44%, signal=96%
Enrichement in phenotype 1 (ARL-17477)	508	STAT5A_03	264	0.07	1.34	0.144	0.217	1	13125	tags=64%, list=56%, signal=145%
Enrichement in phenotype 1 (ARL-17477)	509	CEBP_01	272	0.07	1.34	0.165	0.216	1	10092	tags=50%, list=43%, signal=88%
Enrichement in phenotype 1 (ARL-17477)	510	NKX6_1_TARGET_GENES	27	0.22	1.34	0.126	0.216	1	17387	tags=96%, list=75%, signal=382%
Enrichement in phenotype 1 (ARL-17477)	511	AHR_Q5	210	0.08	1.33	0.139	0.217	1	12018	tags=60%, list=52%, signal=122%
Enrichement in phenotype 1 (ARL-17477)	512	CCAATNNSNNNGCG_UNKNOWN	60	0.15	1.33	0.141	0.218	1	9396	tags=55%, list=40%, signal=92%
Enrichement in phenotype 1 (ARL-17477)	513	COUP_DR1_Q6	241	0.07	1.33	0.139	0.218	1	12174	tags=60%, list=52%, signal=124%
Enrichement in phenotype 1 (ARL-17477)	514	MCM5_TARGET_GENES	8	0.37	1.33	0.136	0.219	1	8719	tags=75%, list=38%, signal=120%
Enrichement in phenotype 1 (ARL-17477)	515	HNF1_Q6	246	0.07	1.33	0.136	0.219	1	9146	tags=46%, list=39%, signal=76%
Enrichement in phenotype 1 (ARL-17477)	516	CAGNYGKNAAA_UNKNOWN	75	0.13	1.32	0.139	0.23	1	11165	tags=61%, list=48%, signal=118%
Enrichement in phenotype 1 (ARL-17477)	517	MTF1_Q4	246	0.07	1.32	0.154	0.23	1	10141	tags=51%, list=44%, signal=89%
Enrichement in phenotype 1 (ARL-17477)	518	CDX2_Q5	255	0.07	1.31	0.157	0.233	1	11613	tags=57%, list=50%, signal=112%
Enrichement in phenotype 1 (ARL-17477)	519	CCCNNNNNNAAGWT_UNKNOWN	101	0.11	1.31	0.162	0.236	1	11914	tags=62%, list=51%, signal=127%
Enrichement in phenotype 1 (ARL-17477)	520	EMX1_TARGET_GENES	201	0.08	1.31	0.133	0.237	1	12040	tags=60%, list=52%, signal=123%
Enrichement in phenotype 1 (ARL-17477)	521	ZNF577_TARGET_GENES	450	0.05	1.31	0.139	0.238	1	11188	tags=53%, list=48%, signal=101%
Enrichement in phenotype 1 (ARL-17477)	522	STAT6_02	248	0.07	1.3	0.149	0.243	1	11675	tags=57%, list=50%, signal=114%
Enrichement in phenotype 1 (ARL-17477)	523	POU6F1_01	230	0.07	1.3	0.173	0.245	1	3690	tags=23%, list=16%, signal=27%
Enrichement in phenotype 1 (ARL-17477)	524	MYOGENIN_Q6	248	0.07	1.3	0.156	0.245	1	3992	tags=24%, list=17%, signal=29%
Enrichement in phenotype 1 (ARL-17477)	525	HMGA1_TARGET_GENES	849	0.04	1.3	0.159	0.246	1	17457	tags=79%, list=75%, signal=306%
Enrichement in phenotype 1 (ARL-17477)	526	PITX2_Q2	251	0.07	1.29	0.158	0.247	1	10412	tags=52%, list=45%, signal=93%
Enrichement in phenotype 1 (ARL-17477)	527	SNAPC4_TARGET_GENES	75	0.13	1.29	0.15	0.247	1	7884	tags=47%, list=34%, signal=70%
Enrichement in phenotype 1 (ARL-17477)	528	RGAANNTTC_HSF1_01	437	0.05	1.29	0.16	0.249	1	12690	tags=60%, list=55%, signal=130%
Enrichement in phenotype 1 (ARL-17477)	529	OSF2_Q6	263	0.07	1.29	0.174	0.249	1	12148	tags=59%, list=52%, signal=122%
Enrichement in phenotype 1 (ARL-17477)	530	RYTGCNNRGNAAC_MIF1_01	85	0.12	1.29	0.158	0.251	1	11508	tags=61%, list=50%, signal=121%
Enrichement in phenotype 1 (ARL-17477)	531	ZNF454_TARGET_GENES	13	0.29	1.29	0.165	0.251	1	7536	tags=62%, list=32%, signal=91%
Enrichement in phenotype 1 (ARL-17477)	532	AHRARNT_01	135	0.09	1.28	0.149	0.254	1	12965	tags=65%, list=56%, signal=147%
Enrichement in phenotype 1 (ARL-17477)	533	CEBPB_02	254	0.07	1.28	0.171	0.254	1	15776	tags=75%, list=68%, signal=230%
Enrichement in phenotype 1 (ARL-17477)	534	ATGGYGGA_UNKNOWN	98	0.11	1.28	0.183	0.256	1	10065	tags=54%, list=43%, signal=95%
Enrichement in phenotype 1 (ARL-17477)	535	ZNF23_TARGET_GENES	15	0.28	1.28	0.187	0.258	1	12043	tags=80%, list=52%, signal=166%
Enrichement in phenotype 1 (ARL-17477)	536	HDAC8_TARGET_GENES	107	0.11	1.28	0.162	0.258	1	10367	tags=55%, list=45%, signal=99%
Enrichement in phenotype 1 (ARL-17477)	537	ZNF677_TARGET_GENES	113	0.1	1.27	0.175	0.26	1	11815	tags=61%, list=51%, signal=124%
Enrichement in phenotype 1 (ARL-17477)	538	OCT_Q6	256	0.07	1.27	0.18	0.259	1	6859	tags=36%, list=30%, signal=51%
Enrichement in phenotype 1 (ARL-17477)	539	RYCACNNRNNRNCAG_UNKNOWN	73	0.13	1.27	0.19	0.259	1	17665	tags=89%, list=76%, signal=370%
Enrichement in phenotype 1 (ARL-17477)	540	USF_02	260	0.07	1.27	0.193	0.26	1	8728	tags=44%, list=38%, signal=70%
Enrichement in phenotype 1 (ARL-17477)	541	IK2_01	265	0.07	1.27	0.181	0.268	1	11680	tags=57%, list=50%, signal=113%
Enrichement in phenotype 1 (ARL-17477)	542	YY1_01	241	0.07	1.26	0.188	0.27	1	9589	tags=48%, list=41%, signal=81%
Enrichement in phenotype 1 (ARL-17477)	543	PAX2_02	255	0.07	1.26	0.196	0.273	1	6374	tags=34%, list=27%, signal=46%
Enrichement in phenotype 1 (ARL-17477)	544	YKACATTT_UNKNOWN	282	0.07	1.26	0.199	0.273	1	10698	tags=52%, list=46%, signal=96%
Enrichement in phenotype 1 (ARL-17477)	545	GCGNNANTTCC_UNKNOWN	125	0.1	1.26	0.19	0.273	1	11912	tags=61%, list=51%, signal=124%
Enrichement in phenotype 1 (ARL-17477)	546	COUP_01	246	0.07	1.26	0.187	0.273	1	11989	tags=59%, list=52%, signal=120%
Enrichement in phenotype 1 (ARL-17477)	547	HSF2_01	246	0.07	1.26	0.19	0.273	1	16076	tags=76%, list=69%, signal=244%
Enrichement in phenotype 1 (ARL-17477)	548	IRX2_TARGET_GENES	148	0.09	1.25	0.191	0.276	1	9586	tags=50%, list=41%, signal=85%
Enrichement in phenotype 1 (ARL-17477)	549	OLF1_01	267	0.07	1.25	0.179	0.275	1	7883	tags=40%, list=34%, signal=61%
Enrichement in phenotype 1 (ARL-17477)	550	AP1_01	263	0.07	1.25	0.192	0.281	1	5531	tags=30%, list=24%, signal=39%
Enrichement in phenotype 1 (ARL-17477)	551	ZNF488_TARGET_GENES	36	0.17	1.24	0.197	0.284	1	17244	tags=92%, list=74%, signal=355%
Enrichement in phenotype 1 (ARL-17477)	552	CTTTGA_LEF1_Q2	1202	0.03	1.24	0.209	0.286	1	13385	tags=61%, list=58%, signal=135%
Enrichement in phenotype 1 (ARL-17477)	553	HOX13_01	42	0.16	1.23	0.209	0.294	1	12367	tags=69%, list=53%, signal=147%
Enrichement in phenotype 1 (ARL-17477)	554	GATA4_Q3	242	0.07	1.23	0.195	0.301	1	16030	tags=76%, list=69%, signal=241%
Enrichement in phenotype 1 (ARL-17477)	555	TGIF_01	246	0.07	1.23	0.214	0.302	1	14061	tags=67%, list=61%, signal=168%
Enrichement in phenotype 1 (ARL-17477)	556	GATA1_02	241	0.07	1.22	0.2	0.304	1	16079	tags=76%, list=69%, signal=244%
Enrichement in phenotype 1 (ARL-17477)	557	GCNF_01	72	0.12	1.22	0.213	0.307	1	6166	tags=39%, list=27%, signal=53%
Enrichement in phenotype 1 (ARL-17477)	558	SRF_Q5_01	212	0.07	1.22	0.214	0.311	1	9231	tags=47%, list=40%, signal=77%
Enrichement in phenotype 1 (ARL-17477)	559	TTCYNRGAA_STAT5B_01	327	0.06	1.21	0.22	0.314	1	10267	tags=50%, list=44%, signal=88%
Enrichement in phenotype 1 (ARL-17477)	560	ARNT_01	256	0.06	1.21	0.21	0.315	1	11402	tags=55%, list=49%, signal=108%
Enrichement in phenotype 1 (ARL-17477)	561	BPTF_TARGET_GENES	660	0.04	1.21	0.214	0.317	1	11465	tags=53%, list=49%, signal=102%
Enrichement in phenotype 1 (ARL-17477)	562	NR5A1_TARGET_GENES	14	0.27	1.21	0.226	0.318	1	13702	tags=86%, list=59%, signal=209%
Enrichement in phenotype 1 (ARL-17477)	563	CEBPA_01	248	0.07	1.21	0.227	0.319	1	9722	tags=48%, list=42%, signal=82%
Enrichement in phenotype 1 (ARL-17477)	564	GATA1_01	232	0.07	1.21	0.235	0.319	1	9431	tags=47%, list=41%, signal=79%
Enrichement in phenotype 1 (ARL-17477)	565	MMEF2_Q6	266	0.06	1.2	0.239	0.322	1	7542	tags=39%, list=32%, signal=57%
Enrichement in phenotype 1 (ARL-17477)	566	TERT_TARGET_GENES	96	0.11	1.2	0.238	0.322	1	12088	tags=63%, list=52%, signal=130%
Enrichement in phenotype 1 (ARL-17477)	567	STAT5B_01	246	0.07	1.2	0.237	0.322	1	17271	tags=81%, list=74%, signal=312%
Enrichement in phenotype 1 (ARL-17477)	568	ARGGGTTAA_UNKNOWN	118	0.09	1.2	0.225	0.323	1	9490	tags=50%, list=41%, signal=84%
Enrichement in phenotype 1 (ARL-17477)	569	GTCNYYATGR_UNKNOWN	117	0.1	1.2	0.232	0.325	1	5920	tags=35%, list=25%, signal=47%
Enrichement in phenotype 1 (ARL-17477)	570	GFI1_01	258	0.06	1.2	0.225	0.324	1	7342	tags=38%, list=32%, signal=55%
Enrichement in phenotype 1 (ARL-17477)	571	STAT1_03	247	0.07	1.2	0.22	0.326	1	12228	tags=59%, list=53%, signal=123%
Enrichement in phenotype 1 (ARL-17477)	572	FAC1_01	210	0.07	1.19	0.238	0.329	1	6560	tags=35%, list=28%, signal=49%
Enrichement in phenotype 1 (ARL-17477)	573	EGR3_01	78	0.12	1.19	0.254	0.332	1	10065	tags=55%, list=43%, signal=97%
Enrichement in phenotype 1 (ARL-17477)	574	S8_01	241	0.07	1.19	0.244	0.333	1	16407	tags=77%, list=71%, signal=260%
Enrichement in phenotype 1 (ARL-17477)	575	RGTTAMWNATT_HNF1_01	72	0.12	1.19	0.259	0.334	1	17225	tags=86%, list=74%, signal=332%
Enrichement in phenotype 1 (ARL-17477)	576	NKX25_01	123	0.09	1.19	0.251	0.335	1	15946	tags=78%, list=69%, signal=247%
Enrichement in phenotype 1 (ARL-17477)	577	RORA2_01	148	0.08	1.18	0.257	0.336	1	5268	tags=31%, list=23%, signal=40%
Enrichement in phenotype 1 (ARL-17477)	578	MCM3_TARGET_GENES	172	0.08	1.18	0.244	0.336	1	12040	tags=59%, list=52%, signal=122%
Enrichement in phenotype 1 (ARL-17477)	579	LEF1_Q6	258	0.06	1.18	0.22	0.336	1	8636	tags=43%, list=37%, signal=68%
Enrichement in phenotype 1 (ARL-17477)	580	FREAC3_01	245	0.06	1.18	0.241	0.335	1	9051	tags=45%, list=39%, signal=73%
Enrichement in phenotype 1 (ARL-17477)	581	HOXA4_Q2	254	0.06	1.18	0.232	0.336	1	8411	tags=43%, list=36%, signal=66%
Enrichement in phenotype 1 (ARL-17477)	582	HP1SITEFACTOR_Q6	228	0.07	1.18	0.243	0.336	1	11898	tags=58%, list=51%, signal=117%
Enrichement in phenotype 1 (ARL-17477)	583	FREAC7_01	194	0.07	1.18	0.247	0.336	1	9086	tags=46%, list=39%, signal=76%
Enrichement in phenotype 1 (ARL-17477)	584	LCORL_TARGET_GENES	400	0.05	1.18	0.222	0.336	1	10396	tags=50%, list=45%, signal=88%
Enrichement in phenotype 1 (ARL-17477)	585	GATA1_05	274	0.06	1.18	0.243	0.342	1	15986	tags=75%, list=69%, signal=237%
Enrichement in phenotype 1 (ARL-17477)	586	MCAATNNNNNGCG_UNKNOWN	80	0.11	1.17	0.259	0.343	1	12253	tags=64%, list=53%, signal=134%
Enrichement in phenotype 1 (ARL-17477)	587	CDP_02	111	0.09	1.17	0.255	0.342	1	5350	tags=32%, list=23%, signal=42%
Enrichement in phenotype 1 (ARL-17477)	588	GGATTA_PITX2_Q2	571	0.04	1.17	0.259	0.342	1	12698	tags=59%, list=55%, signal=127%
Enrichement in phenotype 1 (ARL-17477)	589	HMGB2_TARGET_GENES	355	0.05	1.17	0.241	0.343	1	11339	tags=54%, list=49%, signal=104%
Enrichement in phenotype 1 (ARL-17477)	590	YWATTWNNRGCT_UNKNOWN	70	0.12	1.17	0.254	0.344	1	8144	tags=47%, list=35%, signal=72%
Enrichement in phenotype 1 (ARL-17477)	591	GATA1_04	243	0.07	1.17	0.264	0.346	1	7972	tags=41%, list=34%, signal=61%
Enrichement in phenotype 1 (ARL-17477)	592	ISL1_TARGET_GENES	697	0.04	1.17	0.258	0.348	1	11333	tags=53%, list=49%, signal=99%
Enrichement in phenotype 1 (ARL-17477)	593	PHB2_TARGET_GENES	164	0.08	1.17	0.246	0.348	1	11827	tags=59%, list=51%, signal=118%
Enrichement in phenotype 1 (ARL-17477)	594	DLX2_TARGET_GENES	242	0.06	1.16	0.282	0.351	1	7554	tags=39%, list=33%, signal=57%
Enrichement in phenotype 1 (ARL-17477)	595	ZNF623_TARGET_GENES	88	0.11	1.16	0.267	0.354	1	9976	tags=53%, list=43%, signal=93%
Enrichement in phenotype 1 (ARL-17477)	596	ZNF816_TARGET_GENES	393	0.05	1.16	0.252	0.354	1	8951	tags=44%, list=39%, signal=70%
Enrichement in phenotype 1 (ARL-17477)	597	RRAGTTGT_UNKNOWN	251	0.06	1.16	0.269	0.353	1	7146	tags=37%, list=31%, signal=53%
Enrichement in phenotype 1 (ARL-17477)	598	ZNF404_TARGET_GENES	20	0.21	1.16	0.261	0.356	1	10178	tags=65%, list=44%, signal=116%
Enrichement in phenotype 1 (ARL-17477)	599	CIZ_01	244	0.06	1.16	0.263	0.356	1	10141	tags=50%, list=44%, signal=88%
Enrichement in phenotype 1 (ARL-17477)	600	PER1_TARGET_GENES	25	0.19	1.15	0.272	0.366	1	7731	tags=52%, list=33%, signal=78%
Enrichement in phenotype 1 (ARL-17477)	601	POU3F2_01	98	0.1	1.15	0.263	0.368	1	11524	tags=59%, list=50%, signal=117%
Enrichement in phenotype 1 (ARL-17477)	602	MEIS1BHOXA9_01	140	0.08	1.14	0.291	0.37	1	12871	tags=64%, list=55%, signal=142%
Enrichement in phenotype 1 (ARL-17477)	603	MYAATNNNNNNNGGC_UNKNOWN	106	0.1	1.14	0.28	0.371	1	10714	tags=56%, list=46%, signal=103%
Enrichement in phenotype 1 (ARL-17477)	604	HNF1_01	232	0.07	1.14	0.286	0.371	1	6315	tags=34%, list=27%, signal=46%
Enrichement in phenotype 1 (ARL-17477)	605	WWTAAGGC_UNKNOWN	140	0.08	1.14	0.294	0.373	1	9701	tags=50%, list=42%, signal=85%
Enrichement in phenotype 1 (ARL-17477)	606	RNCTGNYNRNCTGNY_UNKNOWN	80	0.11	1.14	0.284	0.372	1	18411	tags=90%, list=79%, signal=432%
Enrichement in phenotype 1 (ARL-17477)	607	HOXD11_TARGET_GENES	128	0.09	1.14	0.276	0.372	1	11996	tags=60%, list=52%, signal=124%
Enrichement in phenotype 1 (ARL-17477)	608	GGGNNTTTCC_NFKB_Q6_01	126	0.09	1.14	0.271	0.377	1	6648	tags=37%, list=29%, signal=52%
Enrichement in phenotype 1 (ARL-17477)	609	HNF1_C	236	0.06	1.13	0.284	0.38	1	17034	tags=80%, list=73%, signal=295%
Enrichement in phenotype 1 (ARL-17477)	610	GTF3A_TARGET_GENES	12	0.27	1.13	0.307	0.389	1	16953	tags=100%, list=73%, signal=369%
Enrichement in phenotype 1 (ARL-17477)	611	ZBTB1_TARGET_GENES	104	0.09	1.12	0.294	0.39	1	10319	tags=54%, list=44%, signal=96%
Enrichement in phenotype 1 (ARL-17477)	612	MYF6_TARGET_GENES	15	0.24	1.12	0.306	0.391	1	8431	tags=60%, list=36%, signal=94%
Enrichement in phenotype 1 (ARL-17477)	613	TTGCWCAAY_CEBPB_02	59	0.13	1.12	0.303	0.392	1	10455	tags=58%, list=45%, signal=104%
Enrichement in phenotype 1 (ARL-17477)	614	GTTGNYNNRGNAAC_UNKNOWN	107	0.09	1.12	0.285	0.392	1	5641	tags=34%, list=24%, signal=44%
Enrichement in phenotype 1 (ARL-17477)	615	ZNF530_TARGET_GENES	5	0.4	1.12	0.299	0.393	1	4701	tags=60%, list=20%, signal=75%
Enrichement in phenotype 1 (ARL-17477)	616	MEF2_03	232	0.06	1.12	0.319	0.396	1	11752	tags=57%, list=51%, signal=114%
Enrichement in phenotype 1 (ARL-17477)	617	OCT1_Q5_01	262	0.06	1.11	0.309	0.399	1	2171	tags=15%, list=9%, signal=17%
Enrichement in phenotype 1 (ARL-17477)	618	TST1_01	258	0.06	1.11	0.308	0.398	1	13012	tags=62%, list=56%, signal=139%
Enrichement in phenotype 1 (ARL-17477)	619	STAT3_02	145	0.08	1.11	0.315	0.399	1	11789	tags=59%, list=51%, signal=118%
Enrichement in phenotype 1 (ARL-17477)	620	NKX25_02	259	0.06	1.11	0.308	0.4	1	9058	tags=45%, list=39%, signal=73%
Enrichement in phenotype 1 (ARL-17477)	621	PIT1_Q6	231	0.06	1.11	0.296	0.402	1	9722	tags=48%, list=42%, signal=82%
Enrichement in phenotype 1 (ARL-17477)	622	ZNF697_TARGET_GENES	60	0.12	1.11	0.305	0.405	1	11526	tags=62%, list=50%, signal=122%
Enrichement in phenotype 1 (ARL-17477)	623	FXR_Q3	111	0.09	1.11	0.305	0.407	1	10453	tags=54%, list=45%, signal=98%
Enrichement in phenotype 1 (ARL-17477)	624	ZNF85_TARGET_GENES	285	0.06	1.1	0.316	0.407	1	12024	tags=57%, list=52%, signal=117%
Enrichement in phenotype 1 (ARL-17477)	625	HNF3ALPHA_Q6	209	0.06	1.1	0.315	0.409	1	9301	tags=46%, list=40%, signal=77%
Enrichement in phenotype 1 (ARL-17477)	626	CDPCR3HD_01	228	0.06	1.1	0.324	0.412	1	6936	tags=36%, list=30%, signal=51%
Enrichement in phenotype 1 (ARL-17477)	627	MAML1_TARGET_GENES	252	0.06	1.1	0.34	0.415	1	12195	tags=58%, list=52%, signal=121%
Enrichement in phenotype 1 (ARL-17477)	628	TTCYRGAA_UNKNOWN	329	0.05	1.09	0.332	0.421	1	6544	tags=33%, list=28%, signal=45%
Enrichement in phenotype 1 (ARL-17477)	629	CREB_02	247	0.06	1.09	0.333	0.424	1	11317	tags=55%, list=49%, signal=105%
Enrichement in phenotype 1 (ARL-17477)	630	THRA_TARGET_GENES	84	0.1	1.09	0.339	0.424	1	6153	tags=37%, list=26%, signal=50%
Enrichement in phenotype 1 (ARL-17477)	631	WGTTNNNNNAAA_UNKNOWN	540	0.04	1.09	0.305	0.425	1	10604	tags=50%, list=46%, signal=89%
Enrichement in phenotype 1 (ARL-17477)	632	RBMX_TARGET_GENES	3	0.48	1.09	0.354	0.428	1	12065	tags=100%, list=52%, signal=208%
Enrichement in phenotype 1 (ARL-17477)	633	NFKAPPAB_01	243	0.06	1.08	0.321	0.433	1	12198	tags=58%, list=52%, signal=122%
Enrichement in phenotype 1 (ARL-17477)	634	ZSCAN26_TARGET_GENES	5	0.39	1.08	0.363	0.435	1	4767	tags=60%, list=21%, signal=75%
Enrichement in phenotype 1 (ARL-17477)	635	SIX1_TARGET_GENES	333	0.05	1.08	0.346	0.437	1	3322	tags=19%, list=14%, signal=22%
Enrichement in phenotype 1 (ARL-17477)	636	ATOH8_TARGET_GENES	31	0.16	1.08	0.337	0.437	1	17210	tags=90%, list=74%, signal=348%
Enrichement in phenotype 1 (ARL-17477)	637	BRN2_01	230	0.06	1.07	0.364	0.44	1	19600	tags=90%, list=84%, signal=572%
Enrichement in phenotype 1 (ARL-17477)	638	XPO1_TARGET_GENES	24	0.19	1.07	0.357	0.439	1	1494	tags=25%, list=6%, signal=27%
Enrichement in phenotype 1 (ARL-17477)	639	PAX_Q6	254	0.06	1.07	0.363	0.44	1	10448	tags=51%, list=45%, signal=91%
Enrichement in phenotype 1 (ARL-17477)	640	RNTCANNRNNYNATTW_UNKNOWN	63	0.11	1.07	0.349	0.441	1	6215	tags=38%, list=27%, signal=52%
Enrichement in phenotype 1 (ARL-17477)	641	HOXA3_01	14	0.24	1.07	0.364	0.442	1	6145	tags=50%, list=26%, signal=68%
Enrichement in phenotype 1 (ARL-17477)	642	ZMYM2_TARGET_GENES	116	0.08	1.07	0.354	0.442	1	11097	tags=56%, list=48%, signal=107%
Enrichement in phenotype 1 (ARL-17477)	643	ADNP_TARGET_GENES	84	0.1	1.07	0.361	0.444	1	9280	tags=50%, list=40%, signal=83%
Enrichement in phenotype 1 (ARL-17477)	644	POU1F1_Q6	227	0.06	1.07	0.339	0.446	1	10214	tags=50%, list=44%, signal=88%
Enrichement in phenotype 1 (ARL-17477)	645	AR_03	55	0.12	1.07	0.377	0.447	1	17077	tags=85%, list=73%, signal=321%
Enrichement in phenotype 1 (ARL-17477)	646	ZNF532_TARGET_GENES	58	0.12	1.06	0.361	0.447	1	10096	tags=55%, list=43%, signal=97%
Enrichement in phenotype 1 (ARL-17477)	647	ZNF585B_TARGET_GENES	108	0.09	1.06	0.392	0.447	1	11533	tags=58%, list=50%, signal=115%
Enrichement in phenotype 1 (ARL-17477)	648	NR2E3_TARGET_GENES	6	0.35	1.06	0.383	0.449	1	3485	tags=50%, list=15%, signal=59%
Enrichement in phenotype 1 (ARL-17477)	649	CAVIN1_TARGET_GENES	77	0.1	1.06	0.333	0.456	1	6378	tags=38%, list=27%, signal=52%
Enrichement in phenotype 1 (ARL-17477)	650	MYOD_Q6	242	0.06	1.05	0.398	0.458	1	4581	tags=26%, list=20%, signal=32%
Enrichement in phenotype 1 (ARL-17477)	651	ZNF214_TARGET_GENES	4	0.42	1.05	0.406	0.466	1	7690	tags=75%, list=33%, signal=112%
Enrichement in phenotype 1 (ARL-17477)	652	PR_Q2	256	0.06	1.04	0.394	0.47	1	10975	tags=53%, list=47%, signal=99%
Enrichement in phenotype 1 (ARL-17477)	653	YTAATTAA_LHX3_01	187	0.07	1.04	0.404	0.471	1	11634	tags=57%, list=50%, signal=113%
Enrichement in phenotype 1 (ARL-17477)	654	CART1_01	216	0.06	1.04	0.373	0.473	1	10649	tags=52%, list=46%, signal=95%
Enrichement in phenotype 1 (ARL-17477)	655	MEIS1_01	237	0.06	1.04	0.392	0.474	1	7479	tags=38%, list=32%, signal=55%
Enrichement in phenotype 1 (ARL-17477)	656	SS18_SSX1_FUSION_UNIPROT_Q8IZH1_UNREVIEWED_TARGET_GENES	88	0.1	1.04	0.392	0.478	1	10999	tags=57%, list=47%, signal=107%
Enrichement in phenotype 1 (ARL-17477)	657	NUP214_TARGET_GENES	9	0.28	1.03	0.391	0.482	1	8906	tags=67%, list=38%, signal=108%
Enrichement in phenotype 1 (ARL-17477)	658	EN1_01	107	0.09	1.03	0.392	0.483	1	11909	tags=60%, list=51%, signal=122%
Enrichement in phenotype 1 (ARL-17477)	659	PBRM1_TARGET_GENES	7	0.32	1.02	0.404	0.497	1	9179	tags=71%, list=39%, signal=118%
Enrichement in phenotype 1 (ARL-17477)	660	HSF_Q6	202	0.06	1.02	0.429	0.499	1	13852	tags=66%, list=60%, signal=162%
Enrichement in phenotype 1 (ARL-17477)	661	GRE_C	126	0.08	1.02	0.408	0.5	1	12022	tags=60%, list=52%, signal=123%
Enrichement in phenotype 1 (ARL-17477)	662	PPARA_01	34	0.15	1.02	0.409	0.502	1	7478	tags=47%, list=32%, signal=69%
Enrichement in phenotype 1 (ARL-17477)	663	GR_01	194	0.06	1.02	0.415	0.505	1	11134	tags=54%, list=48%, signal=103%
Enrichement in phenotype 1 (ARL-17477)	664	TAXCREB_02	27	0.16	1.01	0.444	0.509	1	10017	tags=59%, list=43%, signal=104%
Enrichement in phenotype 1 (ARL-17477)	665	ARHGAP35_TARGET_GENES	96	0.09	1.01	0.417	0.511	1	12008	tags=60%, list=52%, signal=124%
Enrichement in phenotype 1 (ARL-17477)	666	ZNF586_TARGET_GENES	28	0.16	1.01	0.438	0.514	1	16196	tags=86%, list=70%, signal=282%
Enrichement in phenotype 1 (ARL-17477)	667	RYTGCNWTGGNR_UNKNOWN	113	0.08	1.01	0.431	0.513	1	5137	tags=30%, list=22%, signal=38%
Enrichement in phenotype 1 (ARL-17477)	668	PBXIP1_TARGET_GENES	217	0.06	1.01	0.428	0.512	1	6258	tags=33%, list=27%, signal=44%
Enrichement in phenotype 1 (ARL-17477)	669	ZFP28_TARGET_GENES	87	0.09	1.01	0.439	0.513	1	11012	tags=56%, list=47%, signal=107%
Enrichement in phenotype 1 (ARL-17477)	670	TITF1_Q3	238	0.06	1.01	0.441	0.515	1	18742	tags=86%, list=81%, signal=440%
Enrichement in phenotype 1 (ARL-17477)	671	IK1_01	275	0.05	1	0.434	0.515	1	18249	tags=84%, list=79%, signal=385%
Enrichement in phenotype 1 (ARL-17477)	672	RYTAAWNNNTGAY_UNKNOWN	59	0.11	1	0.425	0.515	1	15518	tags=78%, list=67%, signal=234%
Enrichement in phenotype 1 (ARL-17477)	673	DR1_Q3	255	0.05	1	0.414	0.515	1	9159	tags=45%, list=39%, signal=73%
Enrichement in phenotype 1 (ARL-17477)	674	AML_Q6	262	0.05	1	0.429	0.517	1	6650	tags=34%, list=29%, signal=47%
Enrichement in phenotype 1 (ARL-17477)	675	MSX1_01	168	0.07	1	0.421	0.516	1	7327	tags=38%, list=32%, signal=55%
Enrichement in phenotype 1 (ARL-17477)	676	GAANYNYGACNY_UNKNOWN	73	0.1	1	0.439	0.521	1	7899	tags=44%, list=34%, signal=66%
Enrichement in phenotype 1 (ARL-17477)	677	SOX10_TARGET_GENES	253	0.05	1	0.464	0.521	1	12064	tags=57%, list=52%, signal=118%
Enrichement in phenotype 1 (ARL-17477)	678	GTGGGTGK_UNKNOWN	284	0.05	1	0.44	0.52	1	5141	tags=27%, list=22%, signal=34%
Enrichement in phenotype 1 (ARL-17477)	679	OCT_C	252	0.05	1	0.437	0.519	1	4011	tags=23%, list=17%, signal=27%
Enrichement in phenotype 1 (ARL-17477)	680	TTANTCA_UNKNOWN	931	0.03	1	0.455	0.519	1	10658	tags=49%, list=46%, signal=86%
Enrichement in phenotype 1 (ARL-17477)	681	AAAYWAACM_HFH4_01	253	0.05	1	0.434	0.519	1	8577	tags=42%, list=37%, signal=66%
Enrichement in phenotype 1 (ARL-17477)	682	TAAYNRNNTCC_UNKNOWN	169	0.07	1	0.419	0.519	1	7955	tags=41%, list=34%, signal=62%
Enrichement in phenotype 1 (ARL-17477)	683	DPPA3_TARGET_GENES	8	0.29	0.99	0.45	0.528	1	4991	tags=50%, list=21%, signal=64%
Enrichement in phenotype 1 (ARL-17477)	684	YBX3_TARGET_GENES	51	0.12	0.99	0.456	0.534	1	11912	tags=63%, list=51%, signal=128%
Enrichement in phenotype 1 (ARL-17477)	685	YTAAYNGCT_UNKNOWN	146	0.07	0.98	0.465	0.536	1	14432	tags=69%, list=62%, signal=181%
Enrichement in phenotype 1 (ARL-17477)	686	MNX1_TARGET_GENES	5	0.35	0.98	0.458	0.536	1	5769	tags=60%, list=25%, signal=80%
Enrichement in phenotype 1 (ARL-17477)	687	STAT5A_01	250	0.05	0.98	0.457	0.543	1	11233	tags=54%, list=48%, signal=103%
Enrichement in phenotype 1 (ARL-17477)	688	MTHFD1_TARGET_GENES	11	0.24	0.98	0.47	0.544	1	9141	tags=64%, list=39%, signal=105%
Enrichement in phenotype 1 (ARL-17477)	689	FREAC4_01	150	0.07	0.97	0.449	0.551	1	8979	tags=45%, list=39%, signal=73%
Enrichement in phenotype 1 (ARL-17477)	690	CEBPGAMMA_Q6	251	0.05	0.97	0.473	0.552	1	8306	tags=41%, list=36%, signal=63%
Enrichement in phenotype 1 (ARL-17477)	691	LEF1_Q2	225	0.06	0.96	0.482	0.56	1	9366	tags=46%, list=40%, signal=76%
Enrichement in phenotype 1 (ARL-17477)	692	GATA_C	255	0.05	0.96	0.489	0.563	1	8454	tags=42%, list=36%, signal=65%
Enrichement in phenotype 1 (ARL-17477)	693	ZNF418_TARGET_GENES	32	0.14	0.96	0.479	0.565	1	17115	tags=88%, list=74%, signal=332%
Enrichement in phenotype 1 (ARL-17477)	694	ZA_UNIPROT_Q9UM89_UNREVIEWED_TARGET_GENES	54	0.11	0.96	0.475	0.566	1	6495	tags=39%, list=28%, signal=54%
Enrichement in phenotype 1 (ARL-17477)	695	GATA1_03	239	0.05	0.96	0.509	0.569	1	16176	tags=75%, list=70%, signal=244%
Enrichement in phenotype 1 (ARL-17477)	696	LYF1_01	259	0.05	0.95	0.501	0.572	1	6483	tags=33%, list=28%, signal=45%
Enrichement in phenotype 1 (ARL-17477)	697	OCT1_05	243	0.05	0.95	0.5	0.571	1	14107	tags=66%, list=61%, signal=166%
Enrichement in phenotype 1 (ARL-17477)	698	SNAPC2_TARGET_GENES	5	0.34	0.95	0.512	0.572	1	6147	tags=60%, list=26%, signal=82%
Enrichement in phenotype 1 (ARL-17477)	699	BAHD1_TARGET_GENES	27	0.15	0.95	0.5	0.575	1	13702	tags=74%, list=59%, signal=180%
Enrichement in phenotype 1 (ARL-17477)	700	SRPK2_TARGET_GENES	67	0.1	0.95	0.508	0.576	1	12996	tags=66%, list=56%, signal=149%
Enrichement in phenotype 1 (ARL-17477)	701	AGCYRWTTC_UNKNOWN	114	0.07	0.94	0.5	0.584	1	11929	tags=59%, list=51%, signal=120%
Enrichement in phenotype 1 (ARL-17477)	702	CCTNTMAGA_UNKNOWN	131	0.07	0.94	0.527	0.588	1	11515	tags=56%, list=50%, signal=111%
Enrichement in phenotype 1 (ARL-17477)	703	YRTCANNRCGC_UNKNOWN	62	0.1	0.94	0.507	0.589	1	8901	tags=48%, list=38%, signal=78%
Enrichement in phenotype 1 (ARL-17477)	704	WTGAAAT_UNKNOWN	604	0.03	0.94	0.529	0.59	1	15983	tags=72%, list=69%, signal=225%
Enrichement in phenotype 1 (ARL-17477)	705	ZNF426_TARGET_GENES	62	0.1	0.94	0.534	0.589	1	11526	tags=60%, list=50%, signal=118%
Enrichement in phenotype 1 (ARL-17477)	706	PR_01	142	0.07	0.93	0.52	0.593	1	19880	tags=92%, list=86%, signal=634%
Enrichement in phenotype 1 (ARL-17477)	707	CTGRYYYNATT_UNKNOWN	68	0.1	0.93	0.543	0.592	1	6296	tags=37%, list=27%, signal=50%
Enrichement in phenotype 1 (ARL-17477)	708	HNF3B_01	215	0.06	0.93	0.497	0.592	1	6275	tags=33%, list=27%, signal=44%
Enrichement in phenotype 1 (ARL-17477)	709	NME2_TARGET_GENES	62	0.1	0.93	0.52	0.593	1	15263	tags=76%, list=66%, signal=220%
Enrichement in phenotype 1 (ARL-17477)	710	MEF2_04	26	0.16	0.93	0.524	0.596	1	15130	tags=81%, list=65%, signal=231%
Enrichement in phenotype 1 (ARL-17477)	711	OCT1_07	159	0.06	0.93	0.531	0.596	1	8641	tags=43%, list=37%, signal=69%
Enrichement in phenotype 1 (ARL-17477)	712	PRDM5_TARGET_GENES	91	0.08	0.93	0.527	0.597	1	10143	tags=52%, list=44%, signal=91%
Enrichement in phenotype 1 (ARL-17477)	713	ZNF555_TARGET_GENES	52	0.11	0.93	0.518	0.598	1	6372	tags=38%, list=27%, signal=53%
Enrichement in phenotype 1 (ARL-17477)	714	RYAAAKNNNNNNTTGW_UNKNOWN	81	0.09	0.93	0.52	0.599	1	8838	tags=47%, list=38%, signal=75%
Enrichement in phenotype 1 (ARL-17477)	715	CSHL1_TARGET_GENES	215	0.06	0.93	0.531	0.599	1	11690	tags=56%, list=50%, signal=111%
Enrichement in phenotype 1 (ARL-17477)	716	PAX3_B	87	0.08	0.92	0.55	0.602	1	21356	tags=100%, list=92%, signal=1229%
Enrichement in phenotype 1 (ARL-17477)	717	PPARA_TARGET_GENES	57	0.1	0.92	0.527	0.607	1	10261	tags=54%, list=44%, signal=97%
Enrichement in phenotype 1 (ARL-17477)	718	AP1_Q2	250	0.05	0.92	0.557	0.61	1	10199	tags=49%, list=44%, signal=86%
Enrichement in phenotype 1 (ARL-17477)	719	PTTG1_TARGET_GENES	65	0.1	0.91	0.551	0.615	1	19952	tags=95%, list=86%, signal=672%
Enrichement in phenotype 1 (ARL-17477)	720	ZNF490_TARGET_GENES	285	0.05	0.91	0.577	0.62	1	12695	tags=59%, list=55%, signal=129%
Enrichement in phenotype 1 (ARL-17477)	721	SRF_01	44	0.12	0.91	0.553	0.622	1	8903	tags=50%, list=38%, signal=81%
Enrichement in phenotype 1 (ARL-17477)	722	ZNF781_TARGET_GENES	150	0.06	0.91	0.57	0.626	1	11558	tags=56%, list=50%, signal=111%
Enrichement in phenotype 1 (ARL-17477)	723	PAX4_02	233	0.05	0.9	0.558	0.626	1	14987	tags=70%, list=64%, signal=194%
Enrichement in phenotype 1 (ARL-17477)	724	PBX1_02	128	0.07	0.9	0.58	0.637	1	4074	tags=24%, list=18%, signal=29%
Enrichement in phenotype 1 (ARL-17477)	725	STAT5A_02	137	0.07	0.9	0.594	0.637	1	8155	tags=42%, list=35%, signal=64%
Enrichement in phenotype 1 (ARL-17477)	726	LMX1B_TARGET_GENES	23	0.15	0.88	0.603	0.655	1	6550	tags=43%, list=28%, signal=60%
Enrichement in phenotype 1 (ARL-17477)	727	ZNF560_TARGET_GENES	46	0.11	0.88	0.598	0.669	1	8111	tags=46%, list=35%, signal=70%
Enrichement in phenotype 1 (ARL-17477)	728	PAX3_01	22	0.16	0.87	0.567	0.669	1	7939	tags=50%, list=34%, signal=76%
Enrichement in phenotype 1 (ARL-17477)	729	TCF11_01	244	0.05	0.87	0.622	0.671	1	11844	tags=56%, list=51%, signal=112%
Enrichement in phenotype 1 (ARL-17477)	730	CEBPE_TARGET_GENES	30	0.13	0.87	0.61	0.673	1	13977	tags=73%, list=60%, signal=184%
Enrichement in phenotype 1 (ARL-17477)	731	HOXA7_TARGET_GENES	107	0.07	0.87	0.628	0.678	1	9392	tags=48%, list=40%, signal=80%
Enrichement in phenotype 1 (ARL-17477)	732	EVI1_01	16	0.18	0.87	0.634	0.679	1	19057	tags=100%, list=82%, signal=555%
Enrichement in phenotype 1 (ARL-17477)	733	P53_02	241	0.05	0.86	0.612	0.682	1	10861	tags=51%, list=47%, signal=96%
Enrichement in phenotype 1 (ARL-17477)	734	MYCMAX_B	258	0.05	0.86	0.626	0.682	1	11372	tags=53%, list=49%, signal=104%
Enrichement in phenotype 1 (ARL-17477)	735	AFP1_Q6	258	0.05	0.86	0.645	0.682	1	2271	tags=14%, list=10%, signal=16%
Enrichement in phenotype 1 (ARL-17477)	736	HOXB7_TARGET_GENES	24	0.15	0.86	0.639	0.692	1	7218	tags=46%, list=31%, signal=66%
Enrichement in phenotype 1 (ARL-17477)	737	LHX3_01	225	0.05	0.85	0.635	0.694	1	6535	tags=33%, list=28%, signal=45%
Enrichement in phenotype 1 (ARL-17477)	738	HFH1_01	243	0.05	0.85	0.636	0.695	1	9722	tags=47%, list=42%, signal=79%
Enrichement in phenotype 1 (ARL-17477)	739	COREBINDINGFACTOR_Q6	266	0.05	0.85	0.652	0.694	1	12934	tags=60%, list=56%, signal=134%
Enrichement in phenotype 1 (ARL-17477)	740	ZNF837_TARGET_GENES	5	0.3	0.85	0.652	0.701	1	2280	tags=40%, list=10%, signal=44%
Enrichement in phenotype 1 (ARL-17477)	741	FOXJ2_01	179	0.05	0.84	0.657	0.705	1	16004	tags=74%, list=69%, signal=237%
Enrichement in phenotype 1 (ARL-17477)	742	AAANWWTGC_UNKNOWN	187	0.05	0.84	0.639	0.705	1	21152	tags=96%, list=91%, signal=1063%
Enrichement in phenotype 1 (ARL-17477)	743	POU3F2_02	255	0.04	0.84	0.685	0.708	1	21027	tags=95%, list=90%, signal=986%
Enrichement in phenotype 1 (ARL-17477)	744	FOXD3_01	195	0.05	0.84	0.664	0.707	1	20250	tags=92%, list=87%, signal=711%
Enrichement in phenotype 1 (ARL-17477)	745	TFAM_TARGET_GENES	8	0.24	0.84	0.64	0.706	1	8932	tags=63%, list=38%, signal=101%
Enrichement in phenotype 1 (ARL-17477)	746	CCAWWNAAGG_SRF_Q4	85	0.08	0.84	0.655	0.709	1	5835	tags=33%, list=25%, signal=44%
Enrichement in phenotype 1 (ARL-17477)	747	ZNF202_TARGET_GENES	72	0.08	0.84	0.664	0.712	1	7105	tags=39%, list=31%, signal=56%
Enrichement in phenotype 1 (ARL-17477)	748	AREB6_04	248	0.05	0.83	0.678	0.722	1	12733	tags=59%, list=55%, signal=130%
Enrichement in phenotype 1 (ARL-17477)	749	AHR_01	65	0.09	0.83	0.682	0.722	1	18698	tags=89%, list=80%, signal=455%
Enrichement in phenotype 1 (ARL-17477)	750	RBM17_TARGET_GENES	6	0.27	0.82	0.677	0.728	1	5402	tags=50%, list=23%, signal=65%
Enrichement in phenotype 1 (ARL-17477)	751	CEBP_C	199	0.05	0.82	0.691	0.73	1	19873	tags=90%, list=86%, signal=619%
Enrichement in phenotype 1 (ARL-17477)	752	ZBTB49_TARGET_GENES	4	0.32	0.82	0.696	0.734	1	4074	tags=50%, list=18%, signal=61%
Enrichement in phenotype 1 (ARL-17477)	753	YAATNANRNNNCAG_UNKNOWN	68	0.08	0.81	0.714	0.74	1	10030	tags=51%, list=43%, signal=90%
Enrichement in phenotype 1 (ARL-17477)	754	NFE2L3_TARGET_GENES	13	0.18	0.81	0.692	0.74	1	8298	tags=54%, list=36%, signal=84%
Enrichement in phenotype 1 (ARL-17477)	755	AR_02	38	0.11	0.81	0.693	0.743	1	20618	tags=100%, list=89%, signal=885%
Enrichement in phenotype 1 (ARL-17477)	756	ROAZ_01	11	0.2	0.81	0.701	0.746	1	3817	tags=36%, list=16%, signal=43%
Enrichement in phenotype 1 (ARL-17477)	757	CEBPDELTA_Q6	235	0.05	0.81	0.711	0.748	1	11615	tags=54%, list=50%, signal=108%
Enrichement in phenotype 1 (ARL-17477)	758	ZFP82_TARGET_GENES	32	0.12	0.8	0.71	0.749	1	10290	tags=56%, list=44%, signal=101%
Enrichement in phenotype 1 (ARL-17477)	759	MDM2_TARGET_GENES	13	0.18	0.8	0.719	0.759	1	2954	tags=31%, list=13%, signal=35%
Enrichement in phenotype 1 (ARL-17477)	760	CCAWNWWNNNGGC_UNKNOWN	84	0.08	0.8	0.711	0.759	1	20948	tags=98%, list=90%, signal=986%
Enrichement in phenotype 1 (ARL-17477)	761	NCX_01	170	0.05	0.8	0.726	0.76	1	21517	tags=98%, list=93%, signal=1307%
Enrichement in phenotype 1 (ARL-17477)	762	SRY_01	222	0.05	0.79	0.722	0.761	1	15282	tags=70%, list=66%, signal=203%
Enrichement in phenotype 1 (ARL-17477)	763	GCCNNNWTAAR_UNKNOWN	143	0.06	0.78	0.738	0.773	1	10861	tags=52%, list=47%, signal=98%
Enrichement in phenotype 1 (ARL-17477)	764	SYNCRIP_TARGET_GENES	17	0.16	0.78	0.756	0.779	1	9991	tags=59%, list=43%, signal=103%
Enrichement in phenotype 1 (ARL-17477)	765	FOXJ2_02	230	0.04	0.77	0.757	0.795	1	16978	tags=77%, list=73%, signal=284%
Enrichement in phenotype 1 (ARL-17477)	766	WRN_TARGET_GENES	12	0.18	0.76	0.762	0.803	1	9390	tags=58%, list=40%, signal=98%
Enrichement in phenotype 1 (ARL-17477)	767	ACAWYAAAG_UNKNOWN	100	0.07	0.76	0.763	0.805	1	15918	tags=75%, list=68%, signal=237%
Enrichement in phenotype 1 (ARL-17477)	768	ZNF112_TARGET_GENES	4	0.3	0.76	0.792	0.805	1	16171	tags=100%, list=70%, signal=329%
Enrichement in phenotype 1 (ARL-17477)	769	RP58_01	205	0.05	0.76	0.794	0.807	1	18005	tags=82%, list=77%, signal=361%
Enrichement in phenotype 1 (ARL-17477)	770	OCT1_Q6	257	0.04	0.75	0.816	0.822	1	2609	tags=15%, list=11%, signal=17%
Enrichement in phenotype 1 (ARL-17477)	771	SIRT3_TARGET_GENES	43	0.09	0.74	0.802	0.833	1	10791	tags=56%, list=46%, signal=104%
Enrichement in phenotype 1 (ARL-17477)	772	SRF_Q6	238	0.04	0.74	0.799	0.833	1	6178	tags=31%, list=27%, signal=41%
Enrichement in phenotype 1 (ARL-17477)	773	ZNF595_TARGET_GENES	83	0.07	0.73	0.831	0.843	1	11567	tags=57%, list=50%, signal=112%
Enrichement in phenotype 1 (ARL-17477)	774	TATA_C	279	0.04	0.72	0.814	0.849	1	8388	tags=40%, list=36%, signal=62%
Enrichement in phenotype 1 (ARL-17477)	775	YNTTTNNNANGCARM_UNKNOWN	68	0.08	0.72	0.815	0.85	1	14990	tags=72%, list=65%, signal=202%
Enrichement in phenotype 1 (ARL-17477)	776	OCT1_03	229	0.04	0.71	0.829	0.858	1	9933	tags=47%, list=43%, signal=81%
Enrichement in phenotype 1 (ARL-17477)	777	LAMB3_TARGET_GENES	5	0.26	0.71	0.841	0.86	1	17296	tags=100%, list=74%, signal=391%
Enrichement in phenotype 1 (ARL-17477)	778	TGATTTRY_GFI1_01	281	0.04	0.68	0.866	0.891	1	16059	tags=73%, list=69%, signal=232%
Enrichement in phenotype 1 (ARL-17477)	779	HOXD1_TARGET_GENES	61	0.07	0.68	0.88	0.899	1	3613	tags=23%, list=16%, signal=27%
Enrichement in phenotype 1 (ARL-17477)	780	LMO2COM_02	237	0.04	0.68	0.873	0.899	1	16192	tags=73%, list=70%, signal=240%
Enrichement in phenotype 1 (ARL-17477)	781	MCM2_TARGET_GENES	59	0.08	0.66	0.89	0.912	1	11643	tags=58%, list=50%, signal=115%
Enrichement in phenotype 1 (ARL-17477)	782	CARM1_TARGET_GENES	10	0.18	0.66	0.887	0.913	1	7460	tags=50%, list=32%, signal=74%
Enrichement in phenotype 1 (ARL-17477)	783	OCT1_06	255	0.04	0.66	0.86	0.914	1	21309	tags=95%, list=92%, signal=1134%
Enrichement in phenotype 1 (ARL-17477)	784	STAT4_01	261	0.03	0.66	0.884	0.915	1	14430	tags=66%, list=62%, signal=171%
Enrichement in phenotype 1 (ARL-17477)	785	AR_Q6	245	0.04	0.65	0.885	0.918	1	11423	tags=53%, list=49%, signal=102%
Enrichement in phenotype 1 (ARL-17477)	786	SMCHD1_TARGET_GENES	44	0.08	0.65	0.916	0.923	1	2307	tags=18%, list=10%, signal=20%
Enrichement in phenotype 1 (ARL-17477)	787	STAT1_01	66	0.07	0.64	0.907	0.929	1	9352	tags=47%, list=40%, signal=78%
Enrichement in phenotype 1 (ARL-17477)	788	HMCES_TARGET_GENES	7	0.19	0.62	0.932	0.941	1	8920	tags=57%, list=38%, signal=93%
Enrichement in phenotype 1 (ARL-17477)	789	TTANWNANTGGM_UNKNOWN	62	0.07	0.62	0.931	0.944	1	12690	tags=61%, list=55%, signal=135%
Enrichement in phenotype 1 (ARL-17477)	790	RACCACAR_AML_Q6	262	0.03	0.61	0.958	0.951	1	21176	tags=94%, list=91%, signal=1050%
Enrichement in phenotype 1 (ARL-17477)	791	HNF3_Q6	188	0.04	0.6	0.962	0.957	1	20541	tags=92%, list=88%, signal=786%
Enrichement in phenotype 1 (ARL-17477)	792	NUFIP1_TARGET_GENES	36	0.08	0.58	0.968	0.967	1	4529	tags=28%, list=19%, signal=34%
Enrichement in phenotype 1 (ARL-17477)	793	AHRARNT_02	15	0.12	0.58	0.961	0.968	1	3356	tags=27%, list=14%, signal=31%
Enrichement in phenotype 1 (ARL-17477)	794	YATTNATC_UNKNOWN	365	0.03	0.57	0.967	0.97	1	9344	tags=43%, list=40%, signal=70%
Enrichement in phenotype 1 (ARL-17477)	795	YNGTTNNNATT_UNKNOWN	363	0.03	0.55	0.972	0.978	1	6588	tags=31%, list=28%, signal=42%
Enrichement in phenotype 1 (ARL-17477)	796	ZNF211_TARGET_GENES	3	0.23	0.53	0.99	0.987	1	17783	tags=100%, list=77%, signal=426%
Enrichement in phenotype 1 (ARL-17477)	797	GTTNYYNNGGTNA_UNKNOWN	88	0.05	0.51	0.992	0.992	1	11074	tags=52%, list=48%, signal=99%
Enrichement in phenotype 1 (ARL-17477)	798	CDPCR3_01	53	0.06	0.49	0.982	0.995	1	8302	tags=42%, list=36%, signal=64%
Enrichement in phenotype 1 (ARL-17477)	799	SOX15_TARGET_GENES	4	0.18	0.45	0.998	0.999	1	7404	tags=50%, list=32%, signal=73%
Enrichement in phenotype 1 (ARL-17477)	800	ZNF41_TARGET_GENES	83	0.04	0.38	1	1	1	13443	tags=61%, list=58%, signal=145%
Enrichement in phenotype 0 (Control)	1	HSD17B8_TARGET_GENES	590	-0.43	-11.76	0	0	0	3846	tags=58%, list=17%, signal=68%
Enrichement in phenotype 0 (Control)	2	SUPT20H_TARGET_GENES	1149	-0.17	-6.52	0	0	0	7517	tags=49%, list=32%, signal=68%
Enrichement in phenotype 0 (Control)	3	BARX2_TARGET_GENES	1574	-0.14	-6.07	0	0	0	7596	tags=45%, list=33%, signal=63%
Enrichement in phenotype 0 (Control)	4	ASH1L_TARGET_GENES	1307	-0.14	-5.89	0	0	0	7454	tags=46%, list=32%, signal=63%
Enrichement in phenotype 0 (Control)	5	CEBPZ_TARGET_GENES	1372	-0.13	-5.57	0	0	0	7549	tags=45%, list=32%, signal=63%
Enrichement in phenotype 0 (Control)	6	SETD1A_TARGET_GENES	1289	-0.14	-5.43	0	0	0	7636	tags=46%, list=33%, signal=64%
Enrichement in phenotype 0 (Control)	7	E2F1_Q6	228	-0.3	-5.21	0	0	0	4130	tags=47%, list=18%, signal=57%
Enrichement in phenotype 0 (Control)	8	E2F_Q6	226	-0.29	-5.11	0	0	0	4138	tags=47%, list=18%, signal=57%
Enrichement in phenotype 0 (Control)	9	E2F_Q4	228	-0.29	-5.03	0	0	0	4138	tags=46%, list=18%, signal=55%
Enrichement in phenotype 0 (Control)	10	E2F4DP1_01	233	-0.28	-4.99	0	0	0	3815	tags=44%, list=16%, signal=52%
Enrichement in phenotype 0 (Control)	11	E2F4DP2_01	228	-0.28	-4.92	0	0	0	3815	tags=44%, list=16%, signal=52%
Enrichement in phenotype 0 (Control)	12	E2F_02	228	-0.28	-4.87	0	0	0	3815	tags=44%, list=16%, signal=52%
Enrichement in phenotype 0 (Control)	13	DIDO1_TARGET_GENES	1454	-0.12	-4.86	0	0	0	7779	tags=44%, list=33%, signal=62%
Enrichement in phenotype 0 (Control)	14	E2F1_Q3	236	-0.27	-4.85	0	0	0	4555	tags=47%, list=20%, signal=57%
Enrichement in phenotype 0 (Control)	15	E2F1DP1_01	228	-0.28	-4.84	0	0	0	3815	tags=44%, list=16%, signal=52%
Enrichement in phenotype 0 (Control)	16	E2F1DP2_01	228	-0.28	-4.83	0	0	0	3815	tags=44%, list=16%, signal=52%
Enrichement in phenotype 0 (Control)	17	E2F1DP1RB_01	220	-0.28	-4.77	0	0	0	5019	tags=49%, list=22%, signal=62%
Enrichement in phenotype 0 (Control)	18	SGCGSSAAA_E2F1DP2_01	164	-0.32	-4.76	0	0	0	3815	tags=48%, list=16%, signal=57%
Enrichement in phenotype 0 (Control)	19	NFRKB_TARGET_GENES	1667	-0.1	-4.7	0	0	0	7582	tags=42%, list=33%, signal=58%
Enrichement in phenotype 0 (Control)	20	E2F_03	235	-0.26	-4.61	0	0	0	5933	tags=51%, list=26%, signal=68%
Enrichement in phenotype 0 (Control)	21	E2F_Q4_01	225	-0.26	-4.61	0	0	0	4336	tags=45%, list=19%, signal=55%
Enrichement in phenotype 0 (Control)	22	E2F_Q3_01	222	-0.27	-4.6	0	0	0	4459	tags=45%, list=19%, signal=56%
Enrichement in phenotype 0 (Control)	23	KAT5_TARGET_GENES	809	-0.14	-4.57	0	0	0	7584	tags=46%, list=33%, signal=66%
Enrichement in phenotype 0 (Control)	24	DLX4_TARGET_GENES	763	-0.14	-4.49	0	0	0	7395	tags=45%, list=32%, signal=65%
Enrichement in phenotype 0 (Control)	25	E2F_Q3	218	-0.26	-4.42	0	0	0	4513	tags=45%, list=19%, signal=56%
Enrichement in phenotype 0 (Control)	26	E2F1_Q6_01	235	-0.25	-4.42	0	0	0	4459	tags=44%, list=19%, signal=54%
Enrichement in phenotype 0 (Control)	27	E2F_Q6_01	228	-0.26	-4.41	0	0	0	5933	tags=51%, list=26%, signal=68%
Enrichement in phenotype 0 (Control)	28	E2F2_TARGET_GENES	1325	-0.11	-4.39	0	0	0	7367	tags=42%, list=32%, signal=58%
Enrichement in phenotype 0 (Control)	29	E2F1_Q4_01	216	-0.26	-4.35	0	0	0	4988	tags=47%, list=21%, signal=59%
Enrichement in phenotype 0 (Control)	30	HOXA1_TARGET_GENES	989	-0.12	-4.19	0	0	0	7697	tags=44%, list=33%, signal=64%
Enrichement in phenotype 0 (Control)	31	SETX_TARGET_GENES	1744	-0.08	-3.97	0	0	0	7641	tags=41%, list=33%, signal=56%
Enrichement in phenotype 0 (Control)	32	BARX1_TARGET_GENES	1130	-0.1	-3.95	0	0	0	7384	tags=42%, list=32%, signal=58%
Enrichement in phenotype 0 (Control)	33	ZFHX3_TARGET_GENES	1565	-0.09	-3.87	0	0	0	7100	tags=39%, list=31%, signal=52%
Enrichement in phenotype 0 (Control)	34	KRCTCNNNNMANAGC_UNKNOWN	64	-0.41	-3.86	0	0	0	2155	tags=50%, list=9%, signal=55%
Enrichement in phenotype 0 (Control)	35	ELF2_TARGET_GENES	1346	-0.09	-3.82	0	0	0	7451	tags=41%, list=32%, signal=56%
Enrichement in phenotype 0 (Control)	36	KAT2A_TARGET_GENES	1014	-0.11	-3.8	0	0	0	7631	tags=43%, list=33%, signal=61%
Enrichement in phenotype 0 (Control)	37	MORC2_TARGET_GENES	1742	-0.08	-3.75	0	0	0	7462	tags=40%, list=32%, signal=54%
Enrichement in phenotype 0 (Control)	38	BARHL1_TARGET_GENES	1032	-0.1	-3.74	0	0	0	7697	tags=43%, list=33%, signal=61%
Enrichement in phenotype 0 (Control)	39	E2F5_TARGET_GENES	1123	-0.1	-3.69	0	0	0	7644	tags=42%, list=33%, signal=60%
Enrichement in phenotype 0 (Control)	40	JDP2_TARGET_GENES	1711	-0.08	-3.6	0	0	0	7686	tags=40%, list=33%, signal=56%
Enrichement in phenotype 0 (Control)	41	E2F1_Q4	230	-0.19	-3.38	0	0	0	6436	tags=47%, list=28%, signal=64%
Enrichement in phenotype 0 (Control)	42	CC2D1A_TARGET_GENES	1091	-0.09	-3.32	0	0	0	7568	tags=41%, list=33%, signal=58%
Enrichement in phenotype 0 (Control)	43	ZNF407_TARGET_GENES	1736	-0.07	-3.31	0	0	0	7675	tags=40%, list=33%, signal=55%
Enrichement in phenotype 0 (Control)	44	DBP_TARGET_GENES	763	-0.1	-3.24	0	0	0.001	7644	tags=43%, list=33%, signal=62%
Enrichement in phenotype 0 (Control)	45	KDM5D_TARGET_GENES	1432	-0.08	-3.2	0	0	0.001	7623	tags=40%, list=33%, signal=56%
Enrichement in phenotype 0 (Control)	46	AEBP2_TARGET_GENES	943	-0.09	-3.18	0	0	0.001	7674	tags=42%, list=33%, signal=60%
Enrichement in phenotype 0 (Control)	47	NKX2_5_TARGET_GENES	1108	-0.08	-3.13	0	0	0.001	7596	tags=41%, list=33%, signal=57%
Enrichement in phenotype 0 (Control)	48	NFE2L1_TARGET_GENES	1655	-0.07	-3.12	0	0	0.001	7631	tags=39%, list=33%, signal=54%
Enrichement in phenotype 0 (Control)	49	TET1_TARGET_GENES	782	-0.1	-3.08	0	0	0.001	7697	tags=42%, list=33%, signal=61%
Enrichement in phenotype 0 (Control)	50	BANP_TARGET_GENES	662	-0.1	-3.07	0	0	0.001	7665	tags=43%, list=33%, signal=62%
Enrichement in phenotype 0 (Control)	51	TEAD2_TARGET_GENES	1327	-0.07	-3.06	0	0	0.001	7638	tags=40%, list=33%, signal=56%
Enrichement in phenotype 0 (Control)	52	PRKDC_TARGET_GENES	801	-0.09	-3.05	0	0	0.001	7320	tags=41%, list=31%, signal=57%
Enrichement in phenotype 0 (Control)	53	ZNF711_TARGET_GENES	1535	-0.07	-3.03	0	0	0.001	7584	tags=39%, list=33%, signal=54%
Enrichement in phenotype 0 (Control)	54	HOXA2_TARGET_GENES	1450	-0.07	-2.99	0	0	0.001	7607	tags=39%, list=33%, signal=55%
Enrichement in phenotype 0 (Control)	55	ZNF581_TARGET_GENES	295	-0.15	-2.96	0	0	0.001	7436	tags=47%, list=32%, signal=68%
Enrichement in phenotype 0 (Control)	56	ADA2_TARGET_GENES	778	-0.09	-2.91	0	0	0.002	7779	tags=42%, list=33%, signal=61%
Enrichement in phenotype 0 (Control)	57	ZNF350_TARGET_GENES	1303	-0.07	-2.89	0	0	0.003	7547	tags=39%, list=32%, signal=55%
Enrichement in phenotype 0 (Control)	58	MYCMAX_01	241	-0.16	-2.88	0	0	0.003	7286	tags=47%, list=31%, signal=68%
Enrichement in phenotype 0 (Control)	59	ID2_TARGET_GENES	957	-0.08	-2.85	0	0	0.004	7401	tags=40%, list=32%, signal=56%
Enrichement in phenotype 0 (Control)	60	ZNF250_TARGET_GENES	462	-0.11	-2.84	0	0	0.006	7779	tags=45%, list=33%, signal=66%
Enrichement in phenotype 0 (Control)	61	ZSCAN5DP_TARGET_GENES	1214	-0.07	-2.82	0	0	0.009	7634	tags=40%, list=33%, signal=56%
Enrichement in phenotype 0 (Control)	62	HOXC6_TARGET_GENES	1063	-0.08	-2.8	0	0	0.009	7417	tags=39%, list=32%, signal=55%
Enrichement in phenotype 0 (Control)	63	ZNF784_TARGET_GENES	366	-0.12	-2.76	0	0	0.01	7319	tags=43%, list=31%, signal=62%
Enrichement in phenotype 0 (Control)	64	RORA_TARGET_GENES	243	-0.15	-2.75	0	0	0.012	7186	tags=46%, list=31%, signal=66%
Enrichement in phenotype 0 (Control)	65	SALL4_TARGET_GENES	1616	-0.06	-2.74	0	0	0.013	7698	tags=39%, list=33%, signal=54%
Enrichement in phenotype 0 (Control)	66	ZBED5_TARGET_GENES	912	-0.08	-2.74	0	0	0.014	7372	tags=39%, list=32%, signal=55%
Enrichement in phenotype 0 (Control)	67	MCRS1_TARGET_GENES	34	-0.39	-2.73	0	0	0.016	7445	tags=71%, list=32%, signal=104%
Enrichement in phenotype 0 (Control)	68	MYBL1_TARGET_GENES	179	-0.17	-2.73	0	0	0.017	7691	tags=50%, list=33%, signal=75%
Enrichement in phenotype 0 (Control)	69	MYC_Q2	174	-0.17	-2.72	0	0	0.021	7078	tags=48%, list=30%, signal=68%
Enrichement in phenotype 0 (Control)	70	ARNT2_TARGET_GENES	596	-0.1	-2.7	0	0	0.023	7442	tags=41%, list=32%, signal=59%
Enrichement in phenotype 0 (Control)	71	ZBTB7B_TARGET_GENES	1755	-0.06	-2.69	0	0	0.025	7615	tags=38%, list=33%, signal=52%
Enrichement in phenotype 0 (Control)	72	NUP153_TARGET_GENES	1471	-0.06	-2.65	0	0	0.031	7582	tags=38%, list=33%, signal=53%
Enrichement in phenotype 0 (Control)	73	SCGGAAGY_ELK1_02	1178	-0.07	-2.63	0	0	0.039	17702	tags=83%, list=76%, signal=329%
Enrichement in phenotype 0 (Control)	74	NKX2_2_TARGET_GENES	1187	-0.07	-2.58	0	0	0.059	7632	tags=39%, list=33%, signal=55%
Enrichement in phenotype 0 (Control)	75	CIC_TARGET_GENES	348	-0.12	-2.58	0.002	0	0.059	7233	tags=43%, list=31%, signal=62%
Enrichement in phenotype 0 (Control)	76	GLI4_TARGET_GENES	758	-0.08	-2.58	0	0	0.059	7779	tags=41%, list=33%, signal=60%
Enrichement in phenotype 0 (Control)	77	ZC3H11A_TARGET_GENES	537	-0.1	-2.57	0	0	0.059	7449	tags=41%, list=32%, signal=59%
Enrichement in phenotype 0 (Control)	78	CREB3L4_TARGET_GENES	1267	-0.06	-2.55	0	0.001	0.069	7563	tags=39%, list=33%, signal=54%
Enrichement in phenotype 0 (Control)	79	DYRK1A_TARGET_GENES	688	-0.08	-2.5	0	0.001	0.101	7665	tags=41%, list=33%, signal=60%
Enrichement in phenotype 0 (Control)	80	RFX7_TARGET_GENES	454	-0.1	-2.5	0	0.001	0.101	7100	tags=41%, list=31%, signal=57%
Enrichement in phenotype 0 (Control)	81	ZNF30_TARGET_GENES	1343	-0.06	-2.47	0	0.001	0.114	7617	tags=38%, list=33%, signal=54%
Enrichement in phenotype 0 (Control)	82	OVOL3_TARGET_GENES	440	-0.1	-2.47	0.002	0.001	0.115	7498	tags=43%, list=32%, signal=62%
Enrichement in phenotype 0 (Control)	83	SUMO1_TARGET_GENES	832	-0.07	-2.45	0	0.001	0.134	7436	tags=39%, list=32%, signal=56%
Enrichement in phenotype 0 (Control)	84	CIITA_TARGET_GENES	1100	-0.07	-2.45	0	0.001	0.138	7643	tags=39%, list=33%, signal=56%
Enrichement in phenotype 0 (Control)	85	UBN1_TARGET_GENES	1569	-0.05	-2.44	0	0.001	0.142	7563	tags=38%, list=33%, signal=52%
Enrichement in phenotype 0 (Control)	86	GCM2_TARGET_GENES	1639	-0.05	-2.42	0	0.001	0.173	7615	tags=38%, list=33%, signal=52%
Enrichement in phenotype 0 (Control)	87	DNMT1_TARGET_GENES	159	-0.17	-2.41	0	0.001	0.176	5983	tags=42%, list=26%, signal=56%
Enrichement in phenotype 0 (Control)	88	NR1I2_TARGET_GENES	294	-0.12	-2.38	0.002	0.002	0.207	7556	tags=44%, list=33%, signal=65%
Enrichement in phenotype 0 (Control)	89	WRNIP1_TARGET_GENES	897	-0.07	-2.37	0	0.002	0.222	7451	tags=39%, list=32%, signal=55%
Enrichement in phenotype 0 (Control)	90	KTGGYRSGAA_UNKNOWN	75	-0.23	-2.37	0	0.002	0.226	5169	tags=45%, list=22%, signal=58%
Enrichement in phenotype 0 (Control)	91	ARID5B_TARGET_GENES	823	-0.07	-2.34	0	0.002	0.265	7076	tags=37%, list=30%, signal=52%
Enrichement in phenotype 0 (Control)	92	DMRT1_TARGET_GENES	371	-0.1	-2.33	0.002	0.002	0.275	7445	tags=42%, list=32%, signal=61%
Enrichement in phenotype 0 (Control)	93	ATF6_TARGET_GENES	941	-0.07	-2.33	0	0.002	0.275	7638	tags=39%, list=33%, signal=56%
Enrichement in phenotype 0 (Control)	94	GTF2E2_TARGET_GENES	326	-0.11	-2.33	0	0.002	0.29	7584	tags=44%, list=33%, signal=64%
Enrichement in phenotype 0 (Control)	95	E2F_01	64	-0.24	-2.3	0.002	0.002	0.332	4555	tags=44%, list=20%, signal=54%
Enrichement in phenotype 0 (Control)	96	USF2_Q6	237	-0.13	-2.3	0	0.003	0.345	7078	tags=43%, list=30%, signal=62%
Enrichement in phenotype 0 (Control)	97	NPAT_TARGET_GENES	242	-0.13	-2.29	0.002	0.003	0.349	7478	tags=45%, list=32%, signal=65%
Enrichement in phenotype 0 (Control)	98	GKCGCNNNNNNNTGAYG_UNKNOWN	57	-0.26	-2.29	0	0.003	0.359	7493	tags=58%, list=32%, signal=85%
Enrichement in phenotype 0 (Control)	99	TTTNNANAGCYR_UNKNOWN	125	-0.18	-2.26	0.004	0.003	0.429	4321	tags=36%, list=19%, signal=44%
Enrichement in phenotype 0 (Control)	100	PPARGC1A_TARGET_GENES	87	-0.2	-2.23	0	0.004	0.486	6815	tags=49%, list=29%, signal=70%
Enrichement in phenotype 0 (Control)	101	HOXB4_TARGET_GENES	1023	-0.06	-2.22	0.002	0.004	0.504	7665	tags=39%, list=33%, signal=55%
Enrichement in phenotype 0 (Control)	102	GATTGGY_NFY_Q6_01	1135	-0.06	-2.2	0	0.005	0.534	7517	tags=38%, list=32%, signal=53%
Enrichement in phenotype 0 (Control)	103	GCGSCMNTTT_UNKNOWN	69	-0.22	-2.2	0	0.005	0.544	6638	tags=51%, list=29%, signal=71%
Enrichement in phenotype 0 (Control)	104	LHX2_TARGET_GENES	1064	-0.06	-2.17	0.002	0.005	0.616	7403	tags=37%, list=32%, signal=52%
Enrichement in phenotype 0 (Control)	105	RRCCGTTA_UNKNOWN	83	-0.2	-2.16	0	0.006	0.628	7302	tags=52%, list=31%, signal=75%
Enrichement in phenotype 0 (Control)	106	SAFB2_TARGET_GENES	687	-0.07	-2.16	0.006	0.006	0.632	7301	tags=38%, list=31%, signal=54%
Enrichement in phenotype 0 (Control)	107	PSMB5_TARGET_GENES	258	-0.11	-2.15	0.002	0.006	0.653	3224	tags=25%, list=14%, signal=29%
Enrichement in phenotype 0 (Control)	108	ZSCAN2_TARGET_GENES	796	-0.07	-2.13	0.006	0.007	0.697	7615	tags=39%, list=33%, signal=56%
Enrichement in phenotype 0 (Control)	109	AHRR_TARGET_GENES	1177	-0.06	-2.1	0.002	0.008	0.773	7671	tags=38%, list=33%, signal=54%
Enrichement in phenotype 0 (Control)	110	NPM1_TARGET_GENES	319	-0.1	-2.08	0	0.009	0.83	7703	tags=43%, list=33%, signal=63%
Enrichement in phenotype 0 (Control)	111	ZNF260_TARGET_GENES	452	-0.09	-2.06	0	0.01	0.865	7776	tags=42%, list=33%, signal=62%
Enrichement in phenotype 0 (Control)	112	NRF1_Q6	249	-0.11	-2.06	0.006	0.01	0.875	5217	tags=34%, list=22%, signal=43%
Enrichement in phenotype 0 (Control)	113	SIPA1_TARGET_GENES	127	-0.15	-2.05	0.004	0.011	0.882	4851	tags=36%, list=21%, signal=46%
Enrichement in phenotype 0 (Control)	114	EWSR1_TARGET_GENES	734	-0.07	-2.05	0.002	0.011	0.887	7142	tags=37%, list=31%, signal=52%
Enrichement in phenotype 0 (Control)	115	NFY_Q6	255	-0.11	-2.04	0.006	0.011	0.892	8507	tags=47%, list=37%, signal=74%
Enrichement in phenotype 0 (Control)	116	RCGCANGCGY_NRF1_Q6	901	-0.06	-2.04	0.002	0.011	0.893	7419	tags=38%, list=32%, signal=53%
Enrichement in phenotype 0 (Control)	117	FOXR2_TARGET_GENES	192	-0.13	-2.04	0.004	0.011	0.902	7638	tags=45%, list=33%, signal=67%
Enrichement in phenotype 0 (Control)	118	GLI3_TARGET_GENES	651	-0.07	-2.01	0.002	0.013	0.935	7592	tags=39%, list=33%, signal=57%
Enrichement in phenotype 0 (Control)	119	TP73_TARGET_GENES	758	-0.06	-2	0.006	0.014	0.95	7615	tags=39%, list=33%, signal=56%
Enrichement in phenotype 0 (Control)	120	MAX_01	250	-0.11	-1.98	0.006	0.016	0.968	7611	tags=43%, list=33%, signal=64%
Enrichement in phenotype 0 (Control)	121	NFY_C	245	-0.11	-1.96	0.008	0.018	0.981	7209	tags=42%, list=31%, signal=60%
Enrichement in phenotype 0 (Control)	122	IRF5_TARGET_GENES	734	-0.06	-1.95	0.008	0.018	0.983	7584	tags=39%, list=33%, signal=56%
Enrichement in phenotype 0 (Control)	123	MYCMAX_02	255	-0.1	-1.92	0.012	0.022	0.987	7350	tags=42%, list=32%, signal=61%
Enrichement in phenotype 0 (Control)	124	FOXE1_TARGET_GENES	641	-0.07	-1.91	0.004	0.022	0.991	7283	tags=38%, list=31%, signal=54%
Enrichement in phenotype 0 (Control)	125	HMBOX1_TARGET_GENES	1038	-0.05	-1.9	0.01	0.024	0.994	7726	tags=38%, list=33%, signal=55%
Enrichement in phenotype 0 (Control)	126	MEF2C_TARGET_GENES	709	-0.06	-1.89	0.01	0.024	0.995	7298	tags=38%, list=31%, signal=53%
Enrichement in phenotype 0 (Control)	127	SNIP1_TARGET_GENES	676	-0.06	-1.89	0.006	0.024	0.995	7615	tags=39%, list=33%, signal=56%
Enrichement in phenotype 0 (Control)	128	CENPT_TARGET_GENES	71	-0.19	-1.87	0.012	0.027	1	7409	tags=51%, list=32%, signal=74%
Enrichement in phenotype 0 (Control)	129	LHX3_TARGET_GENES	33	-0.27	-1.85	0.006	0.03	1	3518	tags=42%, list=15%, signal=50%
Enrichement in phenotype 0 (Control)	130	INSM2_TARGET_GENES	741	-0.06	-1.84	0.006	0.031	1	7219	tags=37%, list=31%, signal=52%
Enrichement in phenotype 0 (Control)	131	ALKBH3_TARGET_GENES	402	-0.08	-1.81	0.021	0.037	1	7265	tags=39%, list=31%, signal=56%
Enrichement in phenotype 0 (Control)	132	RAG1_TARGET_GENES	899	-0.05	-1.8	0.018	0.039	1	19581	tags=89%, list=84%, signal=545%
Enrichement in phenotype 0 (Control)	133	SETBP1_TARGET_GENES	155	-0.12	-1.79	0.013	0.041	1	5842	tags=37%, list=25%, signal=50%
Enrichement in phenotype 0 (Control)	134	CCAWYNNGAAR_UNKNOWN	144	-0.12	-1.77	0.02	0.044	1	4742	tags=33%, list=20%, signal=41%
Enrichement in phenotype 0 (Control)	135	CASP8AP2_TARGET_GENES	292	-0.09	-1.76	0.016	0.047	1	7768	tags=42%, list=33%, signal=62%
Enrichement in phenotype 0 (Control)	136	HSF4_TARGET_GENES	15	-0.38	-1.75	0.03	0.049	1	3608	tags=53%, list=16%, signal=63%
Enrichement in phenotype 0 (Control)	137	TASOR_TARGET_GENES	258	-0.09	-1.75	0.016	0.048	1	6941	tags=39%, list=30%, signal=55%
Enrichement in phenotype 0 (Control)	138	NFY_Q6_01	252	-0.09	-1.75	0.018	0.048	1	7322	tags=41%, list=32%, signal=59%
Enrichement in phenotype 0 (Control)	139	SOX11_TARGET_GENES	40	-0.24	-1.74	0.025	0.051	1	3804	tags=40%, list=16%, signal=48%
Enrichement in phenotype 0 (Control)	140	HES4_TARGET_GENES	533	-0.06	-1.71	0.027	0.059	1	7541	tags=39%, list=32%, signal=56%
Enrichement in phenotype 0 (Control)	141	EPC1_TARGET_GENES	199	-0.1	-1.7	0.022	0.061	1	6632	tags=39%, list=29%, signal=54%
Enrichement in phenotype 0 (Control)	142	ZNF830_TARGET_GENES	259	-0.09	-1.69	0.018	0.064	1	7615	tags=42%, list=33%, signal=62%
Enrichement in phenotype 0 (Control)	143	TCOF1_TARGET_GENES	13	-0.38	-1.65	0.041	0.078	1	12555	tags=92%, list=54%, signal=201%
Enrichement in phenotype 0 (Control)	144	ZNF101_TARGET_GENES	213	-0.1	-1.65	0.023	0.078	1	7796	tags=43%, list=34%, signal=64%
Enrichement in phenotype 0 (Control)	145	ATF5_TARGET_GENES	399	-0.07	-1.65	0.04	0.077	1	7312	tags=38%, list=31%, signal=55%
Enrichement in phenotype 0 (Control)	146	SRPK1_TARGET_GENES	295	-0.08	-1.65	0.036	0.077	1	18661	tags=88%, list=80%, signal=443%
Enrichement in phenotype 0 (Control)	147	ZBTB5_TARGET_GENES	168	-0.11	-1.64	0.035	0.078	1	7458	tags=43%, list=32%, signal=63%
Enrichement in phenotype 0 (Control)	148	CHAMP1_TARGET_GENES	177	-0.1	-1.64	0.02	0.078	1	6671	tags=39%, list=29%, signal=54%
Enrichement in phenotype 0 (Control)	149	RUVBL1_TARGET_GENES	150	-0.12	-1.64	0.022	0.079	1	7087	tags=42%, list=30%, signal=60%
Enrichement in phenotype 0 (Control)	150	ELF5_TARGET_GENES	401	-0.07	-1.63	0.049	0.082	1	19419	tags=91%, list=84%, signal=541%
Enrichement in phenotype 0 (Control)	151	HDAC4_TARGET_GENES	601	-0.06	-1.63	0.04	0.082	1	7433	tags=38%, list=32%, signal=54%
Enrichement in phenotype 0 (Control)	152	ZNF660_TARGET_GENES	705	-0.05	-1.61	0.062	0.088	1	7779	tags=39%, list=33%, signal=56%
Enrichement in phenotype 0 (Control)	153	TOX4_TARGET_GENES	170	-0.11	-1.6	0.045	0.091	1	5479	tags=34%, list=24%, signal=44%
Enrichement in phenotype 0 (Control)	154	USF_C	268	-0.08	-1.55	0.057	0.115	1	7220	tags=39%, list=31%, signal=56%
Enrichement in phenotype 0 (Control)	155	PITX1_TARGET_GENES	310	-0.08	-1.54	0.054	0.12	1	5589	tags=32%, list=24%, signal=41%
Enrichement in phenotype 0 (Control)	156	TCCCRNNRTGC_UNKNOWN	206	-0.09	-1.53	0.056	0.126	1	18246	tags=87%, list=79%, signal=403%
Enrichement in phenotype 0 (Control)	157	NMYC_01	265	-0.08	-1.53	0.076	0.126	1	5573	tags=32%, list=24%, signal=42%
Enrichement in phenotype 0 (Control)	158	NFMUE1_Q6	239	-0.09	-1.52	0.065	0.128	1	18851	tags=90%, list=81%, signal=469%
Enrichement in phenotype 0 (Control)	159	CTGYNNCTYTAA_UNKNOWN	83	-0.14	-1.52	0.062	0.128	1	9327	tags=54%, list=40%, signal=90%
Enrichement in phenotype 0 (Control)	160	CREB_Q3	241	-0.08	-1.51	0.068	0.131	1	5975	tags=34%, list=26%, signal=45%
Enrichement in phenotype 0 (Control)	161	ACTAYRNNNCCCR_UNKNOWN	445	-0.06	-1.51	0.083	0.133	1	7521	tags=38%, list=32%, signal=56%
Enrichement in phenotype 0 (Control)	162	ZFP36L1_TARGET_GENES	20	-0.27	-1.5	0.056	0.135	1	7615	tags=60%, list=33%, signal=89%
Enrichement in phenotype 0 (Control)	163	ASXL2_TARGET_GENES	22	-0.27	-1.5	0.063	0.139	1	2187	tags=36%, list=9%, signal=40%
Enrichement in phenotype 0 (Control)	164	NOTCH3_TARGET_GENES	944	-0.04	-1.48	0.08	0.153	1	7437	tags=36%, list=32%, signal=51%
Enrichement in phenotype 0 (Control)	165	E2F1_Q3_01	240	-0.08	-1.47	0.089	0.154	1	6341	tags=35%, list=27%, signal=48%
Enrichement in phenotype 0 (Control)	166	ELK1_02	244	-0.08	-1.47	0.088	0.156	1	7779	tags=41%, list=33%, signal=62%
Enrichement in phenotype 0 (Control)	167	SOX3_TARGET_GENES	475	-0.06	-1.47	0.067	0.156	1	8079	tags=40%, list=35%, signal=61%
Enrichement in phenotype 0 (Control)	168	ZNF667_TARGET_GENES	129	-0.11	-1.46	0.079	0.16	1	7768	tags=44%, list=33%, signal=66%
Enrichement in phenotype 0 (Control)	169	WCTCNATGGY_UNKNOWN	80	-0.14	-1.43	0.086	0.178	1	7249	tags=45%, list=31%, signal=65%
Enrichement in phenotype 0 (Control)	170	ACAWNRNSRCGG_UNKNOWN	61	-0.15	-1.43	0.099	0.177	1	7843	tags=49%, list=34%, signal=74%
Enrichement in phenotype 0 (Control)	171	LMTK3_TARGET_GENES	508	-0.06	-1.43	0.089	0.177	1	4820	tags=26%, list=21%, signal=32%
Enrichement in phenotype 0 (Control)	172	HBZ_TARGET_GENES	642	-0.05	-1.42	0.108	0.188	1	20238	tags=92%, list=87%, signal=692%
Enrichement in phenotype 0 (Control)	173	ZBED4_TARGET_GENES	157	-0.1	-1.41	0.118	0.191	1	7665	tags=43%, list=33%, signal=63%
Enrichement in phenotype 0 (Control)	174	HJURP_TARGET_GENES	24	-0.24	-1.41	0.096	0.191	1	3206	tags=38%, list=14%, signal=43%
Enrichement in phenotype 0 (Control)	175	HOXA10_TARGET_GENES	235	-0.08	-1.4	0.094	0.193	1	7686	tags=41%, list=33%, signal=60%
Enrichement in phenotype 0 (Control)	176	CASP3_TARGET_GENES	3	-0.63	-1.4	0.125	0.199	1	8712	tags=100%, list=37%, signal=160%
Enrichement in phenotype 0 (Control)	177	PAX6_TARGET_GENES	673	-0.05	-1.39	0.11	0.204	1	7631	tags=37%, list=33%, signal=54%
Enrichement in phenotype 0 (Control)	178	ZNF20_TARGET_GENES	6	-0.45	-1.38	0.089	0.21	1	1249	tags=50%, list=5%, signal=53%
Enrichement in phenotype 0 (Control)	179	NKX22_01	187	-0.09	-1.38	0.118	0.212	1	16309	tags=79%, list=70%, signal=261%
Enrichement in phenotype 0 (Control)	180	TOP2B_TARGET_GENES	545	-0.05	-1.37	0.124	0.218	1	7828	tags=39%, list=34%, signal=57%
Enrichement in phenotype 0 (Control)	181	GCCATNTTG_YY1_Q6	417	-0.06	-1.37	0.115	0.218	1	7643	tags=39%, list=33%, signal=56%
Enrichement in phenotype 0 (Control)	182	GGAMTNNNNNTCCY_UNKNOWN	112	-0.11	-1.35	0.147	0.232	1	7217	tags=42%, list=31%, signal=61%
Enrichement in phenotype 0 (Control)	183	EVI1_04	231	-0.08	-1.35	0.132	0.235	1	8491	tags=44%, list=37%, signal=69%
Enrichement in phenotype 0 (Control)	184	EVI1_02	133	-0.1	-1.34	0.146	0.235	1	18639	tags=90%, list=80%, signal=453%
Enrichement in phenotype 0 (Control)	185	KMCATNNWGGA_UNKNOWN	92	-0.12	-1.34	0.165	0.237	1	7309	tags=43%, list=31%, signal=63%
Enrichement in phenotype 0 (Control)	186	PAX6_01	97	-0.11	-1.33	0.147	0.245	1	8384	tags=47%, list=36%, signal=74%
Enrichement in phenotype 0 (Control)	187	GGAANCGGAANY_UNKNOWN	106	-0.11	-1.32	0.144	0.258	1	16547	tags=82%, list=71%, signal=284%
Enrichement in phenotype 0 (Control)	188	CDC73_TARGET_GENES	463	-0.05	-1.3	0.161	0.272	1	7142	tags=36%, list=31%, signal=51%
Enrichement in phenotype 0 (Control)	189	ZNF394_TARGET_GENES	348	-0.06	-1.29	0.155	0.284	1	7272	tags=37%, list=31%, signal=53%
Enrichement in phenotype 0 (Control)	190	HOXC13_TARGET_GENES	107	-0.11	-1.29	0.163	0.283	1	7073	tags=41%, list=30%, signal=59%
Enrichement in phenotype 0 (Control)	191	HEY2_TARGET_GENES	60	-0.14	-1.29	0.191	0.282	1	6778	tags=43%, list=29%, signal=61%
Enrichement in phenotype 0 (Control)	192	ZNF547_TARGET_GENES	135	-0.09	-1.29	0.186	0.283	1	5414	tags=33%, list=23%, signal=42%
Enrichement in phenotype 0 (Control)	193	ZNF512_TARGET_GENES	371	-0.06	-1.29	0.186	0.282	1	8074	tags=40%, list=35%, signal=61%
Enrichement in phenotype 0 (Control)	194	WYAAANNRNNNGCG_UNKNOWN	65	-0.13	-1.28	0.185	0.286	1	15182	tags=78%, list=65%, signal=226%
Enrichement in phenotype 0 (Control)	195	LMNB2_TARGET_GENES	34	-0.19	-1.28	0.163	0.291	1	4592	tags=38%, list=20%, signal=48%
Enrichement in phenotype 0 (Control)	196	AAGWWRNYGGC_UNKNOWN	119	-0.1	-1.27	0.195	0.292	1	19025	tags=92%, list=82%, signal=502%
Enrichement in phenotype 0 (Control)	197	RAX2_TARGET_GENES	63	-0.14	-1.26	0.184	0.306	1	7167	tags=44%, list=31%, signal=64%
Enrichement in phenotype 0 (Control)	198	TAANNYSGCG_UNKNOWN	77	-0.12	-1.24	0.203	0.323	1	16502	tags=83%, list=71%, signal=286%
Enrichement in phenotype 0 (Control)	199	FOXQ1_TARGET_GENES	36	-0.17	-1.24	0.193	0.325	1	7657	tags=50%, list=33%, signal=74%
Enrichement in phenotype 0 (Control)	200	PAX3_TARGET_GENES	1395	-0.03	-1.24	0.208	0.327	1	20970	tags=93%, list=90%, signal=895%
Enrichement in phenotype 0 (Control)	201	BCL6B_TARGET_GENES	143	-0.09	-1.23	0.192	0.335	1	4686	tags=29%, list=20%, signal=36%
Enrichement in phenotype 0 (Control)	202	RAAGNYNNCTTY_UNKNOWN	143	-0.09	-1.22	0.214	0.34	1	7897	tags=43%, list=34%, signal=64%
Enrichement in phenotype 0 (Control)	203	SRY_02	245	-0.07	-1.22	0.212	0.34	1	17922	tags=84%, list=77%, signal=362%
Enrichement in phenotype 0 (Control)	204	CDC5L_TARGET_GENES	259	-0.07	-1.22	0.219	0.339	1	7650	tags=39%, list=33%, signal=58%
Enrichement in phenotype 0 (Control)	205	HOXC11_TARGET_GENES	42	-0.16	-1.21	0.248	0.351	1	17361	tags=90%, list=75%, signal=357%
Enrichement in phenotype 0 (Control)	206	TERF1_TARGET_GENES	250	-0.07	-1.19	0.233	0.377	1	18957	tags=88%, list=82%, signal=472%
Enrichement in phenotype 0 (Control)	207	TRIP13_TARGET_GENES	85	-0.11	-1.18	0.237	0.392	1	19900	tags=96%, list=86%, signal=669%
Enrichement in phenotype 0 (Control)	208	ZNF777_TARGET_GENES	40	-0.15	-1.17	0.24	0.396	1	5752	tags=40%, list=25%, signal=53%
Enrichement in phenotype 0 (Control)	209	ALPHACP1_01	253	-0.06	-1.17	0.235	0.395	1	8271	tags=42%, list=36%, signal=64%
Enrichement in phenotype 0 (Control)	210	ZNF501_TARGET_GENES	13	-0.26	-1.16	0.275	0.402	1	6435	tags=54%, list=28%, signal=74%
Enrichement in phenotype 0 (Control)	211	CTR9_TARGET_GENES	57	-0.13	-1.16	0.255	0.403	1	17761	tags=89%, list=76%, signal=379%
Enrichement in phenotype 0 (Control)	212	PCGF6_TARGET_GENES	63	-0.13	-1.16	0.275	0.407	1	7432	tags=44%, list=32%, signal=65%
Enrichement in phenotype 0 (Control)	213	ZNF704_TARGET_GENES	65	-0.12	-1.16	0.267	0.405	1	5081	tags=34%, list=22%, signal=43%
Enrichement in phenotype 0 (Control)	214	CREB3L2_TARGET_GENES	116	-0.09	-1.16	0.263	0.405	1	7674	tags=42%, list=33%, signal=63%
Enrichement in phenotype 0 (Control)	215	FOX_Q2	207	-0.07	-1.16	0.268	0.405	1	5141	tags=29%, list=22%, signal=37%
Enrichement in phenotype 0 (Control)	216	ZFP37_TARGET_GENES	3	-0.53	-1.15	0.294	0.408	1	10845	tags=100%, list=47%, signal=187%
Enrichement in phenotype 0 (Control)	217	GATGKMRGCG_UNKNOWN	65	-0.12	-1.15	0.298	0.407	1	14734	tags=75%, list=63%, signal=205%
Enrichement in phenotype 0 (Control)	218	ZNF622_TARGET_GENES	64	-0.12	-1.15	0.27	0.407	1	8037	tags=47%, list=35%, signal=71%
Enrichement in phenotype 0 (Control)	219	AACWWCAANK_UNKNOWN	141	-0.08	-1.15	0.286	0.409	1	2705	tags=20%, list=12%, signal=22%
Enrichement in phenotype 0 (Control)	220	STN1_TARGET_GENES	11	-0.28	-1.15	0.278	0.408	1	6228	tags=55%, list=27%, signal=74%
Enrichement in phenotype 0 (Control)	221	HSF2_TARGET_GENES	219	-0.07	-1.14	0.289	0.415	1	7377	tags=38%, list=32%, signal=56%
Enrichement in phenotype 0 (Control)	222	ZNF26_TARGET_GENES	24	-0.19	-1.14	0.309	0.42	1	1452	tags=25%, list=6%, signal=27%
Enrichement in phenotype 0 (Control)	223	ATM_TARGET_GENES	14	-0.25	-1.13	0.301	0.419	1	7437	tags=57%, list=32%, signal=84%
Enrichement in phenotype 0 (Control)	224	ALX4_TARGET_GENES	27	-0.18	-1.13	0.306	0.417	1	6941	tags=48%, list=30%, signal=69%
Enrichement in phenotype 0 (Control)	225	ZNF236_TARGET_GENES	185	-0.07	-1.13	0.298	0.423	1	7665	tags=40%, list=33%, signal=59%
Enrichement in phenotype 0 (Control)	226	IRX3_TARGET_GENES	46	-0.14	-1.12	0.3	0.43	1	8363	tags=50%, list=36%, signal=78%
Enrichement in phenotype 0 (Control)	227	ZNF510_TARGET_GENES	39	-0.15	-1.12	0.295	0.432	1	10137	tags=59%, list=44%, signal=104%
Enrichement in phenotype 0 (Control)	228	ZNF419_TARGET_GENES	5	-0.39	-1.12	0.308	0.43	1	4778	tags=60%, list=21%, signal=76%
Enrichement in phenotype 0 (Control)	229	ZSCAN5B_TARGET_GENES	65	-0.12	-1.12	0.312	0.429	1	7615	tags=45%, list=33%, signal=66%
Enrichement in phenotype 0 (Control)	230	AACYNNNNTTCCS_UNKNOWN	95	-0.1	-1.12	0.301	0.428	1	7502	tags=42%, list=32%, signal=62%
Enrichement in phenotype 0 (Control)	231	YAATNRNNNYNATT_UNKNOWN	101	-0.09	-1.12	0.3	0.431	1	15525	tags=76%, list=67%, signal=229%
Enrichement in phenotype 0 (Control)	232	KCCGNSWTTT_UNKNOWN	106	-0.09	-1.11	0.283	0.435	1	19774	tags=94%, list=85%, signal=630%
Enrichement in phenotype 0 (Control)	233	MPHOSPH8_TARGET_GENES	10	-0.28	-1.1	0.326	0.457	1	5044	tags=50%, list=22%, signal=64%
Enrichement in phenotype 0 (Control)	234	ZNF708_TARGET_GENES	77	-0.11	-1.09	0.339	0.457	1	7210	tags=42%, list=31%, signal=60%
Enrichement in phenotype 0 (Control)	235	CDX1_TARGET_GENES	35	-0.15	-1.09	0.323	0.458	1	3073	tags=29%, list=13%, signal=33%
Enrichement in phenotype 0 (Control)	236	DROSHA_TARGET_GENES	48	-0.13	-1.09	0.33	0.458	1	17283	tags=88%, list=74%, signal=341%
Enrichement in phenotype 0 (Control)	237	NKX2_8_TARGET_GENES	32	-0.16	-1.09	0.346	0.462	1	8561	tags=53%, list=37%, signal=84%
Enrichement in phenotype 0 (Control)	238	ZNF776_TARGET_GENES	7	-0.34	-1.09	0.357	0.46	1	15454	tags=100%, list=66%, signal=298%
Enrichement in phenotype 0 (Control)	239	ZSCAN18_TARGET_GENES	44	-0.14	-1.08	0.339	0.463	1	7312	tags=45%, list=31%, signal=66%
Enrichement in phenotype 0 (Control)	240	RBL1_TARGET_GENES	39	-0.14	-1.08	0.341	0.471	1	7996	tags=49%, list=34%, signal=74%
Enrichement in phenotype 0 (Control)	241	HOXA13_TARGET_GENES	44	-0.14	-1.07	0.35	0.47	1	7421	tags=45%, list=32%, signal=67%
Enrichement in phenotype 0 (Control)	242	GTF3C1_TARGET_GENES	4	-0.42	-1.07	0.35	0.469	1	13405	tags=100%, list=58%, signal=236%
Enrichement in phenotype 0 (Control)	243	SEF1_C	6	-0.34	-1.07	0.329	0.47	1	15281	tags=100%, list=66%, signal=292%
Enrichement in phenotype 0 (Control)	244	EBNA1BP2_TARGET_GENES	332	-0.05	-1.07	0.336	0.479	1	4773	tags=26%, list=21%, signal=32%
Enrichement in phenotype 0 (Control)	245	METHYLCYTOSINE_DIOXYGENASE_TET_UNIPROT_A0A023HHK9_UNREVIEWED_TARGET_GENES	126	-0.08	-1.06	0.351	0.483	1	6771	tags=37%, list=29%, signal=52%
Enrichement in phenotype 0 (Control)	246	ZNF514_TARGET_GENES	7	-0.33	-1.05	0.367	0.491	1	2298	tags=43%, list=10%, signal=48%
Enrichement in phenotype 0 (Control)	247	ZNF491_TARGET_GENES	8	-0.3	-1.05	0.388	0.491	1	16202	tags=100%, list=70%, signal=330%
Enrichement in phenotype 0 (Control)	248	TBX3_TARGET_GENES	322	-0.05	-1.04	0.383	0.504	1	7686	tags=38%, list=33%, signal=56%
Enrichement in phenotype 0 (Control)	249	PPARG_01	46	-0.13	-1.02	0.398	0.536	1	5155	tags=35%, list=22%, signal=45%
Enrichement in phenotype 0 (Control)	250	EVI1_06	23	-0.18	-1.02	0.429	0.539	1	14097	tags=78%, list=61%, signal=199%
Enrichement in phenotype 0 (Control)	251	MSX1_TARGET_GENES	179	-0.06	-1	0.437	0.563	1	7613	tags=39%, list=33%, signal=58%
Enrichement in phenotype 0 (Control)	252	NFY_01	250	-0.05	-0.99	0.437	0.575	1	2299	tags=15%, list=10%, signal=17%
Enrichement in phenotype 0 (Control)	253	HSF1_01	260	-0.05	-0.99	0.436	0.583	1	12646	tags=60%, list=54%, signal=129%
Enrichement in phenotype 0 (Control)	254	TFDP2_TARGET_GENES	5	-0.35	-0.98	0.485	0.587	1	5887	tags=60%, list=25%, signal=80%
Enrichement in phenotype 0 (Control)	255	ADCYAP1_TARGET_GENES	9	-0.26	-0.98	0.453	0.588	1	14531	tags=89%, list=63%, signal=237%
Enrichement in phenotype 0 (Control)	256	GGGNRMNNYCAT_UNKNOWN	83	-0.09	-0.98	0.437	0.588	1	16635	tags=81%, list=72%, signal=283%
Enrichement in phenotype 0 (Control)	257	NR4A2_TARGET_GENES	5	-0.34	-0.98	0.477	0.592	1	15380	tags=100%, list=66%, signal=296%
Enrichement in phenotype 0 (Control)	258	TTCNRGNNNNTTC_HSF_Q6	151	-0.07	-0.96	0.506	0.61	1	18601	tags=87%, list=80%, signal=432%
Enrichement in phenotype 0 (Control)	259	CDPCR1_01	125	-0.07	-0.96	0.483	0.613	1	13333	tags=65%, list=57%, signal=151%
Enrichement in phenotype 0 (Control)	260	ZNF433_TARGET_GENES	54	-0.11	-0.96	0.47	0.611	1	3859	tags=28%, list=17%, signal=33%
Enrichement in phenotype 0 (Control)	261	TERF2_TARGET_GENES	114	-0.08	-0.96	0.491	0.614	1	18424	tags=87%, list=79%, signal=417%
Enrichement in phenotype 0 (Control)	262	ZZZ3_TARGET_GENES	111	-0.08	-0.95	0.496	0.618	1	6415	tags=35%, list=28%, signal=48%
Enrichement in phenotype 0 (Control)	263	KDM1B_TARGET_GENES	85	-0.09	-0.95	0.52	0.621	1	17398	tags=84%, list=75%, signal=331%
Enrichement in phenotype 0 (Control)	264	MSX2_TARGET_GENES	11	-0.23	-0.95	0.518	0.627	1	15747	tags=91%, list=68%, signal=282%
Enrichement in phenotype 0 (Control)	265	MED25_TARGET_GENES	85	-0.09	-0.94	0.527	0.641	1	8358	tags=45%, list=36%, signal=70%
Enrichement in phenotype 0 (Control)	266	NKX61_01	221	-0.05	-0.93	0.547	0.652	1	11717	tags=56%, list=50%, signal=111%
Enrichement in phenotype 0 (Control)	267	F10_TARGET_GENES	242	-0.05	-0.92	0.55	0.666	1	21404	tags=97%, list=92%, signal=1216%
Enrichement in phenotype 0 (Control)	268	RUVBL2_TARGET_GENES	35	-0.13	-0.91	0.546	0.67	1	4920	tags=34%, list=21%, signal=43%
Enrichement in phenotype 0 (Control)	269	ARID3B_TARGET_GENES	94	-0.08	-0.9	0.573	0.684	1	4837	tags=29%, list=21%, signal=36%
Enrichement in phenotype 0 (Control)	270	BRF2_TARGET_GENES	11	-0.23	-0.9	0.588	0.692	1	3149	tags=36%, list=14%, signal=42%
Enrichement in phenotype 0 (Control)	271	TBX1_TARGET_GENES	165	-0.06	-0.9	0.582	0.691	1	7605	tags=39%, list=33%, signal=57%
Enrichement in phenotype 0 (Control)	272	ZNF548_TARGET_GENES	38	-0.12	-0.89	0.577	0.706	1	2680	tags=24%, list=12%, signal=27%
Enrichement in phenotype 0 (Control)	273	NR1D1_TARGET_GENES	112	-0.07	-0.88	0.59	0.712	1	7852	tags=41%, list=34%, signal=62%
Enrichement in phenotype 0 (Control)	274	CMYB_01	242	-0.05	-0.87	0.601	0.722	1	15787	tags=73%, list=68%, signal=224%
Enrichement in phenotype 0 (Control)	275	PAX2_01	56	-0.1	-0.87	0.629	0.726	1	7643	tags=43%, list=33%, signal=64%
Enrichement in phenotype 0 (Control)	276	ETF_Q6	114	-0.07	-0.87	0.617	0.73	1	17504	tags=82%, list=75%, signal=332%
Enrichement in phenotype 0 (Control)	277	ZNF584_TARGET_GENES	159	-0.06	-0.86	0.631	0.737	1	5675	tags=30%, list=24%, signal=40%
Enrichement in phenotype 0 (Control)	278	ZNF582_TARGET_GENES	60	-0.09	-0.86	0.62	0.741	1	16420	tags=80%, list=71%, signal=272%
Enrichement in phenotype 0 (Control)	279	PRDM12_TARGET_GENES	114	-0.07	-0.85	0.641	0.748	1	4332	tags=25%, list=19%, signal=31%
Enrichement in phenotype 0 (Control)	280	HMGIY_Q6	237	-0.05	-0.85	0.624	0.748	1	5073	tags=27%, list=22%, signal=34%
Enrichement in phenotype 0 (Control)	281	NEUROG3_TARGET_GENES	18	-0.16	-0.84	0.639	0.755	1	6512	tags=44%, list=28%, signal=62%
Enrichement in phenotype 0 (Control)	282	ZMYND11_TARGET_GENES	37	-0.12	-0.84	0.666	0.759	1	7907	tags=46%, list=34%, signal=70%
Enrichement in phenotype 0 (Control)	283	TCF4_Q5	240	-0.05	-0.84	0.69	0.763	1	13637	tags=63%, list=59%, signal=152%
Enrichement in phenotype 0 (Control)	284	ZNF19_TARGET_GENES	13	-0.19	-0.83	0.673	0.765	1	15256	tags=85%, list=66%, signal=246%
Enrichement in phenotype 0 (Control)	285	ZNF416_TARGET_GENES	3	-0.36	-0.79	0.736	0.83	1	7144	tags=67%, list=31%, signal=96%
Enrichement in phenotype 0 (Control)	286	SQSTM1_TARGET_GENES	43	-0.1	-0.79	0.739	0.837	1	7377	tags=42%, list=32%, signal=61%
Enrichement in phenotype 0 (Control)	287	ZNF354A_TARGET_GENES	17	-0.16	-0.79	0.745	0.834	1	7301	tags=47%, list=31%, signal=69%
Enrichement in phenotype 0 (Control)	288	TDRD3_TARGET_GENES	4	-0.31	-0.78	0.71	0.84	1	4308	tags=50%, list=19%, signal=61%
Enrichement in phenotype 0 (Control)	289	ZNF445_TARGET_GENES	7	-0.24	-0.78	0.733	0.838	1	14373	tags=86%, list=62%, signal=225%
Enrichement in phenotype 0 (Control)	290	STAT6_01	262	-0.04	-0.78	0.764	0.84	1	18373	tags=83%, list=79%, signal=393%
Enrichement in phenotype 0 (Control)	291	ZNF302_TARGET_GENES	5	-0.29	-0.78	0.738	0.837	1	7319	tags=60%, list=31%, signal=88%
Enrichement in phenotype 0 (Control)	292	MEIS1AHOXA9_01	115	-0.06	-0.77	0.762	0.839	1	17417	tags=81%, list=75%, signal=321%
Enrichement in phenotype 0 (Control)	293	HMX1_01	39	-0.1	-0.77	0.747	0.839	1	9516	tags=51%, list=41%, signal=87%
Enrichement in phenotype 0 (Control)	294	GR_Q6	265	-0.04	-0.76	0.763	0.851	1	17304	tags=78%, list=74%, signal=304%
Enrichement in phenotype 0 (Control)	295	CDP_01	85	-0.07	-0.76	0.784	0.849	1	19410	tags=91%, list=84%, signal=548%
Enrichement in phenotype 0 (Control)	296	WIZ_TARGET_GENES	14	-0.17	-0.76	0.742	0.847	1	17658	tags=93%, list=76%, signal=386%
Enrichement in phenotype 0 (Control)	297	ZNF626_TARGET_GENES	10	-0.2	-0.76	0.782	0.851	1	9379	tags=60%, list=40%, signal=101%
Enrichement in phenotype 0 (Control)	298	ZNF34_TARGET_GENES	62	-0.08	-0.75	0.776	0.851	1	19863	tags=94%, list=85%, signal=642%
Enrichement in phenotype 0 (Control)	299	CDH4_TARGET_GENES	64	-0.08	-0.75	0.76	0.85	1	19180	tags=91%, list=83%, signal=517%
Enrichement in phenotype 0 (Control)	300	UBE2I_TARGET_GENES	57	-0.08	-0.73	0.817	0.875	1	15193	tags=74%, list=65%, signal=212%
Enrichement in phenotype 0 (Control)	301	FOXC1_TARGET_GENES	36	-0.1	-0.73	0.783	0.876	1	5320	tags=33%, list=23%, signal=43%
Enrichement in phenotype 0 (Control)	302	OCT1_02	200	-0.04	-0.72	0.851	0.889	1	20028	tags=91%, list=86%, signal=649%
Enrichement in phenotype 0 (Control)	303	ZNF292_TARGET_GENES	23	-0.13	-0.72	0.856	0.887	1	6161	tags=39%, list=27%, signal=53%
Enrichement in phenotype 0 (Control)	304	MXD1_TARGET_GENES	140	-0.05	-0.72	0.838	0.888	1	7582	tags=38%, list=33%, signal=56%
Enrichement in phenotype 0 (Control)	305	COMP1_01	114	-0.06	-0.71	0.871	0.891	1	11343	tags=54%, list=49%, signal=106%
Enrichement in phenotype 0 (Control)	306	ACTWSNACTNY_UNKNOWN	99	-0.06	-0.7	0.884	0.904	1	16902	tags=79%, list=73%, signal=288%
Enrichement in phenotype 0 (Control)	307	ZNF354C_TARGET_GENES	4	-0.28	-0.69	0.831	0.911	1	5131	tags=50%, list=22%, signal=64%
Enrichement in phenotype 0 (Control)	308	GATA2_01	99	-0.06	-0.69	0.856	0.913	1	6402	tags=33%, list=28%, signal=46%
Enrichement in phenotype 0 (Control)	309	DICER1_TARGET_GENES	50	-0.08	-0.67	0.883	0.923	1	20906	tags=98%, list=90%, signal=974%
Enrichement in phenotype 0 (Control)	310	STAT3_01	20	-0.12	-0.66	0.854	0.931	1	14586	tags=75%, list=63%, signal=201%
Enrichement in phenotype 0 (Control)	311	ALX4_01	14	-0.15	-0.65	0.895	0.939	1	18194	tags=93%, list=78%, signal=427%
Enrichement in phenotype 0 (Control)	312	IRF1_Q6	252	-0.04	-0.65	0.909	0.943	1	7955	tags=38%, list=34%, signal=57%
Enrichement in phenotype 0 (Control)	313	BRF1_TARGET_GENES	52	-0.08	-0.65	0.908	0.94	1	14754	tags=71%, list=63%, signal=194%
Enrichement in phenotype 0 (Control)	314	COBLL1_TARGET_GENES	123	-0.05	-0.64	0.907	0.943	1	21346	tags=97%, list=92%, signal=1181%
Enrichement in phenotype 0 (Control)	315	PAX8_01	38	-0.09	-0.63	0.886	0.946	1	8971	tags=47%, list=39%, signal=77%
Enrichement in phenotype 0 (Control)	316	THRAP3_TARGET_GENES	22	-0.11	-0.63	0.937	0.945	1	15367	tags=77%, list=66%, signal=228%
Enrichement in phenotype 0 (Control)	317	YTTCCNNNGGAMR_UNKNOWN	50	-0.07	-0.63	0.934	0.946	1	7558	tags=40%, list=33%, signal=59%
Enrichement in phenotype 0 (Control)	318	GGCKCATGS_UNKNOWN	65	-0.06	-0.62	0.93	0.953	1	6020	tags=32%, list=26%, signal=43%
Enrichement in phenotype 0 (Control)	319	STAT5A_04	201	-0.04	-0.61	0.918	0.957	1	9444	tags=44%, list=41%, signal=74%
Enrichement in phenotype 0 (Control)	320	CTCNANGTGNY_UNKNOWN	91	-0.05	-0.6	0.927	0.958	1	7426	tags=37%, list=32%, signal=55%
Enrichement in phenotype 0 (Control)	321	NEUROD2_TARGET_GENES	6	-0.19	-0.6	0.933	0.958	1	7116	tags=50%, list=31%, signal=72%
Enrichement in phenotype 0 (Control)	322	YRCCAKNNGNCGC_UNKNOWN	62	-0.06	-0.56	0.967	0.978	1	6107	tags=32%, list=26%, signal=44%
Enrichement in phenotype 0 (Control)	323	YCATTAA_UNKNOWN	535	-0.02	-0.54	0.983	0.984	1	11778	tags=53%, list=51%, signal=104%
Enrichement in phenotype 0 (Control)	324	PAX5_02	16	-0.08	-0.37	1	1	1	18563	tags=88%, list=80%, signal=434%
Enrichement in phenotype 0 (Control)	325	GATA3_01	232	-0.02	-0.36	1	1	1	9447	tags=43%, list=41%, signal=71%

## Sheet: KEGG
Table S1(B). Enriched gene sets in the collection of KEGG pathway gene sets (C2_CP:KEGG)
	No	Gene Sets	SIZE	ES	NES	NOM p-val	FDR q-val	FWER p-val	RANK AT MAX	LEADING EDGE
Enrichement in phenotype 1 (ARL-17477)	11	KEGG_STEROID_BIOSYNTHESIS	16	0.93	2.38	0	0	0	941	tags=75%, list=4%, signal=78%
Enrichement in phenotype 1 (ARL-17477)	20	KEGG_LYSOSOME	116	0.6	2.22	0	0	0.002	3830	tags=45%, list=16%, signal=53%
Enrichement in phenotype 1 (ARL-17477)	31	KEGG_TERPENOID_BACKBONE_BIOSYNTHESIS	15	0.83	2.1	0	0	0.011	269	tags=47%, list=1%, signal=47%
Enrichement in phenotype 1 (ARL-17477)	160	KEGG_FRUCTOSE_AND_MANNOSE_METABOLISM	30	0.59	1.77	0.004	0.041	0.993	3712	tags=30%, list=16%, signal=36%
Enrichement in phenotype 1 (ARL-17477)	234	KEGG_VIBRIO_CHOLERAE_INFECTION	49	0.53	1.71	0.004	0.067	1	3235	tags=37%, list=14%, signal=43%
Enrichement in phenotype 1 (ARL-17477)	254	KEGG_BIOSYNTHESIS_OF_UNSATURATED_FATTY_ACIDS	20	0.64	1.69	0.006	0.074	1	2568	tags=40%, list=11%, signal=45%
Enrichement in phenotype 1 (ARL-17477)	264	KEGG_PHENYLALANINE_METABOLISM	17	0.64	1.69	0.012	0.077	1	4173	tags=47%, list=18%, signal=57%
Enrichement in phenotype 1 (ARL-17477)	352	KEGG_GLYCOSAMINOGLYCAN_DEGRADATION	18	0.62	1.64	0.018	0.096	1	3780	tags=44%, list=16%, signal=53%
Enrichement in phenotype 1 (ARL-17477)	349	KEGG_HISTIDINE_METABOLISM	29	0.57	1.64	0.006	0.097	1	3250	tags=31%, list=14%, signal=36%
Enrichement in phenotype 1 (ARL-17477)	361	KEGG_MTOR_SIGNALING_PATHWAY	52	0.49	1.63	0.008	0.102	1	6458	tags=54%, list=28%, signal=74%
Enrichement in phenotype 1 (ARL-17477)	426	KEGG_STARCH_AND_SUCROSE_METABOLISM	34	0.54	1.6	0.01	0.118	1	4941	tags=38%, list=21%, signal=48%
Enrichement in phenotype 1 (ARL-17477)	466	KEGG_METABOLISM_OF_XENOBIOTICS_BY_CYTOCHROME_P450	54	0.48	1.58	0.009	0.129	1	4401	tags=33%, list=19%, signal=41%
Enrichement in phenotype 1 (ARL-17477)	481	KEGG_INSULIN_SIGNALING_PATHWAY	133	0.41	1.57	0.002	0.131	1	3841	tags=26%, list=17%, signal=31%
Enrichement in phenotype 1 (ARL-17477)	555	KEGG_AXON_GUIDANCE	128	0.4	1.55	0.004	0.143	1	3917	tags=30%, list=17%, signal=36%
Enrichement in phenotype 1 (ARL-17477)	590	KEGG_JAK_STAT_SIGNALING_PATHWAY	147	0.39	1.53	0.002	0.153	1	5091	tags=31%, list=22%, signal=39%
Enrichement in phenotype 1 (ARL-17477)	625	KEGG_AMINO_SUGAR_AND_NUCLEOTIDE_SUGAR_METABOLISM	40	0.48	1.52	0.029	0.162	1	6421	tags=45%, list=28%, signal=62%
Enrichement in phenotype 1 (ARL-17477)	664	KEGG_ARACHIDONIC_ACID_METABOLISM	57	0.44	1.51	0.017	0.169	1	2702	tags=26%, list=12%, signal=30%
Enrichement in phenotype 1 (ARL-17477)	648	KEGG_GLYCOSPHINGOLIPID_BIOSYNTHESIS_LACTO_AND_NEOLACTO_SERIES	24	0.55	1.51	0.032	0.167	1	804	tags=17%, list=3%, signal=17%
Enrichement in phenotype 1 (ARL-17477)	722	KEGG_CIRCADIAN_RHYTHM_MAMMAL	13	0.61	1.49	0.057	0.183	1	3757	tags=46%, list=16%, signal=55%
Enrichement in phenotype 1 (ARL-17477)	822	KEGG_GLYCOSAMINOGLYCAN_BIOSYNTHESIS_HEPARAN_SULFATE	26	0.5	1.45	0.075	0.209	1	891	tags=12%, list=4%, signal=12%
Enrichement in phenotype 1 (ARL-17477)	875	KEGG_EPITHELIAL_CELL_SIGNALING_IN_HELICOBACTER_PYLORI_INFECTION	64	0.42	1.44	0.047	0.213	1	6228	tags=47%, list=27%, signal=64%
Enrichement in phenotype 1 (ARL-17477)	892	KEGG_FC_GAMMA_R_MEDIATED_PHAGOCYTOSIS	91	0.4	1.43	0.032	0.218	1	6342	tags=40%, list=27%, signal=54%
Enrichement in phenotype 1 (ARL-17477)	911	KEGG_PPAR_SIGNALING_PATHWAY	67	0.41	1.43	0.04	0.221	1	2088	tags=19%, list=9%, signal=21%
Enrichement in phenotype 1 (ARL-17477)	933	KEGG_ENDOMETRIAL_CANCER	52	0.43	1.42	0.034	0.227	1	6458	tags=50%, list=28%, signal=69%
Enrichement in phenotype 1 (ARL-17477)	936	KEGG_MAPK_SIGNALING_PATHWAY	259	0.34	1.42	0	0.227	1	5327	tags=32%, list=23%, signal=41%
Enrichement in phenotype 1 (ARL-17477)	970	KEGG_GLYCOSPHINGOLIPID_BIOSYNTHESIS_GANGLIO_SERIES	12	0.6	1.41	0.096	0.235	1	5639	tags=58%, list=24%, signal=77%
Enrichement in phenotype 1 (ARL-17477)	1047	KEGG_ARGININE_AND_PROLINE_METABOLISM	54	0.42	1.39	0.047	0.247	1	4341	tags=35%, list=19%, signal=43%
Enrichement in phenotype 1 (ARL-17477)	1065	KEGG_CYTOKINE_CYTOKINE_RECEPTOR_INTERACTION	244	0.34	1.39	0.004	0.251	1	4349	tags=26%, list=19%, signal=32%
Enrichement in phenotype 1 (ARL-17477)	1081	KEGG_ENDOCYTOSIS	175	0.35	1.38	0.01	0.256	1	6212	tags=37%, list=27%, signal=50%
Enrichement in phenotype 1 (ARL-17477)	1075	KEGG_GLYCOSAMINOGLYCAN_BIOSYNTHESIS_CHONDROITIN_SULFATE	21	0.51	1.38	0.095	0.252	1	6292	tags=48%, list=27%, signal=65%
Enrichement in phenotype 1 (ARL-17477)	1088	KEGG_OTHER_GLYCAN_DEGRADATION	13	0.57	1.38	0.08	0.257	1	5437	tags=54%, list=23%, signal=70%
Enrichement in phenotype 1 (ARL-17477)	1087	KEGG_VASCULAR_SMOOTH_MUSCLE_CONTRACTION	112	0.36	1.38	0.017	0.257	1	3299	tags=26%, list=14%, signal=30%
Enrichement in phenotype 1 (ARL-17477)	1146	KEGG_NATURAL_KILLER_CELL_MEDIATED_CYTOTOXICITY	118	0.37	1.37	0.035	0.264	1	6495	tags=40%, list=28%, signal=55%
Enrichement in phenotype 1 (ARL-17477)	1184	KEGG_NEUROTROPHIN_SIGNALING_PATHWAY	122	0.36	1.36	0.038	0.271	1	5996	tags=43%, list=26%, signal=58%
Enrichement in phenotype 1 (ARL-17477)	1192	KEGG_DRUG_METABOLISM_CYTOCHROME_P450	56	0.4	1.35	0.062	0.274	1	4193	tags=27%, list=18%, signal=33%
Enrichement in phenotype 1 (ARL-17477)	1198	KEGG_TASTE_TRANSDUCTION	48	0.42	1.35	0.067	0.274	1	2964	tags=29%, list=13%, signal=33%
Enrichement in phenotype 1 (ARL-17477)	1265	KEGG_DORSO_VENTRAL_AXIS_FORMATION	23	0.48	1.34	0.096	0.287	1	6212	tags=57%, list=27%, signal=77%
Enrichement in phenotype 1 (ARL-17477)	1266	KEGG_TRYPTOPHAN_METABOLISM	40	0.43	1.34	0.086	0.288	1	2074	tags=20%, list=9%, signal=22%
Enrichement in phenotype 1 (ARL-17477)	1285	KEGG_SPHINGOLIPID_METABOLISM	38	0.44	1.33	0.094	0.29	1	2520	tags=26%, list=11%, signal=29%
Enrichement in phenotype 1 (ARL-17477)	1293	KEGG_VEGF_SIGNALING_PATHWAY	74	0.38	1.33	0.066	0.291	1	6341	tags=49%, list=27%, signal=67%
Enrichement in phenotype 1 (ARL-17477)	1347	KEGG_SNARE_INTERACTIONS_IN_VESICULAR_TRANSPORT	38	0.43	1.32	0.087	0.305	1	7228	tags=53%, list=31%, signal=76%
Enrichement in phenotype 1 (ARL-17477)	1394	KEGG_ADIPOCYTOKINE_SIGNALING_PATHWAY	65	0.39	1.31	0.062	0.312	1	5674	tags=40%, list=24%, signal=53%
Enrichement in phenotype 1 (ARL-17477)	1353	KEGG_PANTOTHENATE_AND_COA_BIOSYNTHESIS	16	0.51	1.31	0.132	0.305	1	3037	tags=31%, list=13%, signal=36%
Enrichement in phenotype 1 (ARL-17477)	1444	KEGG_BUTANOATE_METABOLISM	34	0.43	1.3	0.133	0.318	1	1247	tags=15%, list=5%, signal=16%
Enrichement in phenotype 1 (ARL-17477)	1419	KEGG_RIBOSOME	81	0.37	1.3	0.063	0.316	1	8615	tags=68%, list=37%, signal=108%
Enrichement in phenotype 1 (ARL-17477)	1474	KEGG_NICOTINATE_AND_NICOTINAMIDE_METABOLISM	24	0.47	1.29	0.165	0.324	1	3933	tags=33%, list=17%, signal=40%
Enrichement in phenotype 1 (ARL-17477)	1519	KEGG_TYPE_II_DIABETES_MELLITUS	46	0.4	1.28	0.116	0.333	1	6342	tags=46%, list=27%, signal=63%
Enrichement in phenotype 1 (ARL-17477)	1572	KEGG_BASAL_CELL_CARCINOMA	53	0.39	1.27	0.111	0.342	1	4029	tags=28%, list=17%, signal=34%
Enrichement in phenotype 1 (ARL-17477)	1541	KEGG_LONG_TERM_POTENTIATION	69	0.37	1.27	0.1	0.337	1	3602	tags=26%, list=15%, signal=31%
Enrichement in phenotype 1 (ARL-17477)	1608	KEGG_GLYCOLYSIS_GLUCONEOGENESIS	55	0.38	1.26	0.116	0.349	1	4308	tags=22%, list=19%, signal=27%
Enrichement in phenotype 1 (ARL-17477)	1606	KEGG_GLYCOSPHINGOLIPID_BIOSYNTHESIS_GLOBO_SERIES	11	0.54	1.26	0.201	0.349	1	2802	tags=18%, list=12%, signal=21%
Enrichement in phenotype 1 (ARL-17477)	1622	KEGG_HEMATOPOIETIC_CELL_LINEAGE	84	0.35	1.26	0.087	0.352	1	3007	tags=19%, list=13%, signal=22%
Enrichement in phenotype 1 (ARL-17477)	1689	KEGG_ALDOSTERONE_REGULATED_SODIUM_REABSORPTION	41	0.4	1.24	0.152	0.36	1	6341	tags=54%, list=27%, signal=74%
Enrichement in phenotype 1 (ARL-17477)	1686	KEGG_NOD_LIKE_RECEPTOR_SIGNALING_PATHWAY	60	0.37	1.24	0.119	0.36	1	6155	tags=37%, list=26%, signal=50%
Enrichement in phenotype 1 (ARL-17477)	1729	KEGG_CARDIAC_MUSCLE_CONTRACTION	74	0.35	1.23	0.118	0.371	1	3386	tags=22%, list=15%, signal=25%
Enrichement in phenotype 1 (ARL-17477)	1748	KEGG_CHEMOKINE_SIGNALING_PATHWAY	179	0.31	1.23	0.07	0.374	1	5645	tags=29%, list=24%, signal=38%
Enrichement in phenotype 1 (ARL-17477)	1736	KEGG_COMPLEMENT_AND_COAGULATION_CASCADES	65	0.36	1.23	0.135	0.371	1	3464	tags=23%, list=15%, signal=27%
Enrichement in phenotype 1 (ARL-17477)	1754	KEGG_DILATED_CARDIOMYOPATHY	86	0.34	1.23	0.131	0.375	1	3031	tags=22%, list=13%, signal=25%
Enrichement in phenotype 1 (ARL-17477)	1757	KEGG_ERBB_SIGNALING_PATHWAY	86	0.35	1.23	0.121	0.375	1	7187	tags=48%, list=31%, signal=69%
Enrichement in phenotype 1 (ARL-17477)	1764	KEGG_PORPHYRIN_AND_CHLOROPHYLL_METABOLISM	29	0.42	1.23	0.175	0.376	1	1695	tags=17%, list=7%, signal=19%
Enrichement in phenotype 1 (ARL-17477)	1746	KEGG_PRION_DISEASES	35	0.4	1.23	0.145	0.374	1	3368	tags=26%, list=14%, signal=30%
Enrichement in phenotype 1 (ARL-17477)	1755	KEGG_TGF_BETA_SIGNALING_PATHWAY	80	0.35	1.23	0.14	0.375	1	3161	tags=18%, list=14%, signal=20%
Enrichement in phenotype 1 (ARL-17477)	1813	KEGG_PENTOSE_PHOSPHATE_PATHWAY	25	0.43	1.22	0.196	0.387	1	3716	tags=28%, list=16%, signal=33%
Enrichement in phenotype 1 (ARL-17477)	1833	KEGG_NEUROACTIVE_LIGAND_RECEPTOR_INTERACTION	255	0.29	1.21	0.061	0.391	1	3909	tags=20%, list=17%, signal=24%
Enrichement in phenotype 1 (ARL-17477)	1909	KEGG_RENAL_CELL_CARCINOMA	69	0.35	1.19	0.163	0.407	1	6458	tags=39%, list=28%, signal=54%
Enrichement in phenotype 1 (ARL-17477)	1980	KEGG_INOSITOL_PHOSPHATE_METABOLISM	50	0.36	1.18	0.181	0.419	1	6472	tags=42%, list=28%, signal=58%
Enrichement in phenotype 1 (ARL-17477)	2005	KEGG_MELANOGENESIS	96	0.32	1.17	0.173	0.426	1	3917	tags=27%, list=17%, signal=32%
Enrichement in phenotype 1 (ARL-17477)	2072	KEGG_BLADDER_CANCER	42	0.37	1.16	0.224	0.447	1	3873	tags=36%, list=17%, signal=43%
Enrichement in phenotype 1 (ARL-17477)	2075	KEGG_FOCAL_ADHESION	191	0.29	1.16	0.124	0.448	1	4055	tags=21%, list=17%, signal=26%
Enrichement in phenotype 1 (ARL-17477)	2060	KEGG_LEUKOCYTE_TRANSENDOTHELIAL_MIGRATION	107	0.31	1.16	0.188	0.444	1	6341	tags=38%, list=27%, signal=52%
Enrichement in phenotype 1 (ARL-17477)	2052	KEGG_LINOLEIC_ACID_METABOLISM	28	0.4	1.16	0.234	0.44	1	5353	tags=46%, list=23%, signal=60%
Enrichement in phenotype 1 (ARL-17477)	2076	KEGG_PROPANOATE_METABOLISM	32	0.39	1.16	0.247	0.448	1	4308	tags=25%, list=19%, signal=31%
Enrichement in phenotype 1 (ARL-17477)	2109	KEGG_ETHER_LIPID_METABOLISM	32	0.38	1.15	0.263	0.458	1	5371	tags=53%, list=23%, signal=69%
Enrichement in phenotype 1 (ARL-17477)	2106	KEGG_PYRUVATE_METABOLISM	38	0.37	1.15	0.23	0.457	1	4769	tags=29%, list=21%, signal=36%
Enrichement in phenotype 1 (ARL-17477)	2141	KEGG_HYPERTROPHIC_CARDIOMYOPATHY_HCM	80	0.32	1.14	0.216	0.463	1	3031	tags=21%, list=13%, signal=24%
Enrichement in phenotype 1 (ARL-17477)	2236	KEGG_ARRHYTHMOGENIC_RIGHT_VENTRICULAR_CARDIOMYOPATHY_ARVC	71	0.32	1.12	0.254	0.491	1	4972	tags=30%, list=21%, signal=38%
Enrichement in phenotype 1 (ARL-17477)	2294	KEGG_ECM_RECEPTOR_INTERACTION	81	0.31	1.11	0.242	0.509	1	3131	tags=26%, list=13%, signal=30%
Enrichement in phenotype 1 (ARL-17477)	2377	KEGG_ALANINE_ASPARTATE_AND_GLUTAMATE_METABOLISM	30	0.37	1.09	0.333	0.534	1	3749	tags=27%, list=16%, signal=32%
Enrichement in phenotype 1 (ARL-17477)	2376	KEGG_TIGHT_JUNCTION	124	0.29	1.09	0.267	0.534	1	6342	tags=31%, list=27%, signal=43%
Enrichement in phenotype 1 (ARL-17477)	2395	KEGG_FC_EPSILON_RI_SIGNALING_PATHWAY	76	0.31	1.08	0.319	0.54	1	6495	tags=41%, list=28%, signal=56%
Enrichement in phenotype 1 (ARL-17477)	2442	KEGG_CALCIUM_SIGNALING_PATHWAY	168	0.27	1.07	0.287	0.555	1	3638	tags=21%, list=16%, signal=25%
Enrichement in phenotype 1 (ARL-17477)	2433	KEGG_STEROID_HORMONE_BIOSYNTHESIS	41	0.34	1.07	0.341	0.553	1	4521	tags=34%, list=19%, signal=42%
Enrichement in phenotype 1 (ARL-17477)	2483	KEGG_ALPHA_LINOLENIC_ACID_METABOLISM	18	0.4	1.06	0.4	0.564	1	5275	tags=56%, list=23%, signal=72%
Enrichement in phenotype 1 (ARL-17477)	2507	KEGG_INTESTINAL_IMMUNE_NETWORK_FOR_IGA_PRODUCTION	44	0.34	1.06	0.357	0.567	1	4664	tags=34%, list=20%, signal=43%
Enrichement in phenotype 1 (ARL-17477)	2560	KEGG_GLYCEROPHOSPHOLIPID_METABOLISM	75	0.3	1.05	0.368	0.585	1	7604	tags=56%, list=33%, signal=83%
Enrichement in phenotype 1 (ARL-17477)	2532	KEGG_TOLL_LIKE_RECEPTOR_SIGNALING_PATHWAY	96	0.29	1.05	0.324	0.576	1	6462	tags=36%, list=28%, signal=50%
Enrichement in phenotype 1 (ARL-17477)	2611	KEGG_APOPTOSIS	85	0.29	1.04	0.388	0.605	1	5685	tags=38%, list=24%, signal=50%
Enrichement in phenotype 1 (ARL-17477)	2575	KEGG_FATTY_ACID_METABOLISM	39	0.34	1.04	0.38	0.591	1	2759	tags=15%, list=12%, signal=17%
Enrichement in phenotype 1 (ARL-17477)	2590	KEGG_HEDGEHOG_SIGNALING_PATHWAY	53	0.32	1.04	0.365	0.597	1	3972	tags=21%, list=17%, signal=25%
Enrichement in phenotype 1 (ARL-17477)	2641	KEGG_PHOSPHATIDYLINOSITOL_SIGNALING_SYSTEM	73	0.3	1.03	0.387	0.615	1	6793	tags=45%, list=29%, signal=64%
Enrichement in phenotype 1 (ARL-17477)	2621	KEGG_SELENOAMINO_ACID_METABOLISM	25	0.37	1.03	0.409	0.605	1	3484	tags=32%, list=15%, signal=38%
Enrichement in phenotype 1 (ARL-17477)	2616	KEGG_TYROSINE_METABOLISM	40	0.33	1.03	0.397	0.605	1	4173	tags=30%, list=18%, signal=37%
Enrichement in phenotype 1 (ARL-17477)	2657	KEGG_VIRAL_MYOCARDITIS	65	0.3	1.02	0.398	0.624	1	3427	tags=25%, list=15%, signal=29%
Enrichement in phenotype 1 (ARL-17477)	2732	KEGG_VALINE_LEUCINE_AND_ISOLEUCINE_DEGRADATION	42	0.32	1.01	0.455	0.65	1	837	tags=10%, list=4%, signal=10%
Enrichement in phenotype 1 (ARL-17477)	2737	KEGG_BETA_ALANINE_METABOLISM	22	0.37	1	0.447	0.652	1	2839	tags=18%, list=12%, signal=21%
Enrichement in phenotype 1 (ARL-17477)	2740	KEGG_WNT_SIGNALING_PATHWAY	146	0.26	1	0.418	0.654	1	5803	tags=29%, list=25%, signal=39%
Enrichement in phenotype 1 (ARL-17477)	2826	KEGG_B_CELL_RECEPTOR_SIGNALING_PATHWAY	74	0.28	0.98	0.509	0.683	1	6341	tags=36%, list=27%, signal=50%
Enrichement in phenotype 1 (ARL-17477)	2856	KEGG_GLYCEROLIPID_METABOLISM	49	0.29	0.98	0.485	0.696	1	3737	tags=20%, list=16%, signal=24%
Enrichement in phenotype 1 (ARL-17477)	2845	KEGG_SULFUR_METABOLISM	10	0.43	0.98	0.488	0.692	1	7125	tags=50%, list=31%, signal=72%
Enrichement in phenotype 1 (ARL-17477)	2872	KEGG_ACUTE_MYELOID_LEUKEMIA	55	0.29	0.97	0.509	0.703	1	6458	tags=40%, list=28%, signal=55%
Enrichement in phenotype 1 (ARL-17477)	2957	KEGG_ANTIGEN_PROCESSING_AND_PRESENTATION	74	0.27	0.95	0.576	0.737	1	3548	tags=20%, list=15%, signal=24%
Enrichement in phenotype 1 (ARL-17477)	2942	KEGG_GNRH_SIGNALING_PATHWAY	99	0.26	0.95	0.551	0.731	1	6212	tags=39%, list=27%, signal=54%
Enrichement in phenotype 1 (ARL-17477)	2977	KEGG_PRIMARY_IMMUNODEFICIENCY	33	0.31	0.95	0.566	0.744	1	2593	tags=18%, list=11%, signal=20%
Enrichement in phenotype 1 (ARL-17477)	2994	KEGG_GLYCOSAMINOGLYCAN_BIOSYNTHESIS_KERATAN_SULFATE	15	0.38	0.94	0.562	0.748	1	954	tags=13%, list=4%, signal=14%
Enrichement in phenotype 1 (ARL-17477)	3006	KEGG_RIBOFLAVIN_METABOLISM	16	0.37	0.94	0.551	0.755	1	265	tags=6%, list=1%, signal=6%
Enrichement in phenotype 1 (ARL-17477)	3024	KEGG_CELL_ADHESION_MOLECULES_CAMS	122	0.25	0.93	0.591	0.761	1	5872	tags=31%, list=25%, signal=41%
Enrichement in phenotype 1 (ARL-17477)	3078	KEGG_GLYCINE_SERINE_AND_THREONINE_METABOLISM	29	0.32	0.92	0.585	0.78	1	2839	tags=21%, list=12%, signal=24%
Enrichement in phenotype 1 (ARL-17477)	3115	KEGG_ASCORBATE_AND_ALDARATE_METABOLISM	14	0.38	0.91	0.601	0.797	1	2007	tags=21%, list=9%, signal=23%
Enrichement in phenotype 1 (ARL-17477)	3103	KEGG_RENIN_ANGIOTENSIN_SYSTEM	17	0.35	0.91	0.558	0.79	1	2744	tags=24%, list=12%, signal=27%
Enrichement in phenotype 1 (ARL-17477)	3144	KEGG_LEISHMANIA_INFECTION	69	0.26	0.9	0.638	0.805	1	5832	tags=39%, list=25%, signal=52%
Enrichement in phenotype 1 (ARL-17477)	3182	KEGG_GLIOMA	63	0.26	0.89	0.678	0.827	1	3363	tags=22%, list=14%, signal=26%
Enrichement in phenotype 1 (ARL-17477)	3196	KEGG_REGULATION_OF_AUTOPHAGY	30	0.3	0.89	0.62	0.829	1	4848	tags=23%, list=21%, signal=29%
Enrichement in phenotype 1 (ARL-17477)	3169	KEGG_TAURINE_AND_HYPOTAURINE_METABOLISM	10	0.39	0.89	0.61	0.82	1	2189	tags=30%, list=9%, signal=33%
Enrichement in phenotype 1 (ARL-17477)	3211	KEGG_LONG_TERM_DEPRESSION	67	0.25	0.88	0.702	0.831	1	5319	tags=36%, list=23%, signal=46%
Enrichement in phenotype 1 (ARL-17477)	3250	KEGG_GALACTOSE_METABOLISM	23	0.32	0.87	0.66	0.844	1	2199	tags=13%, list=9%, signal=14%
Enrichement in phenotype 1 (ARL-17477)	3297	KEGG_GLUTATHIONE_METABOLISM	47	0.27	0.86	0.723	0.863	1	4250	tags=30%, list=18%, signal=36%
Enrichement in phenotype 1 (ARL-17477)	3363	KEGG_ALZHEIMERS_DISEASE	159	0.21	0.84	0.885	0.883	1	4224	tags=20%, list=18%, signal=24%
Enrichement in phenotype 1 (ARL-17477)	3379	KEGG_AMYOTROPHIC_LATERAL_SCLEROSIS_ALS	51	0.26	0.83	0.772	0.888	1	3781	tags=20%, list=16%, signal=23%
Enrichement in phenotype 1 (ARL-17477)	3428	KEGG_ASTHMA	28	0.28	0.82	0.749	0.904	1	4664	tags=29%, list=20%, signal=36%
Enrichement in phenotype 1 (ARL-17477)	3414	KEGG_GLYCOSYLPHOSPHATIDYLINOSITOL_GPI_ANCHOR_BIOSYNTHESIS	24	0.29	0.82	0.76	0.9	1	5221	tags=33%, list=22%, signal=43%
Enrichement in phenotype 1 (ARL-17477)	3423	KEGG_THYROID_CANCER	29	0.28	0.82	0.711	0.902	1	5996	tags=41%, list=26%, signal=56%
Enrichement in phenotype 1 (ARL-17477)	3442	KEGG_ABC_TRANSPORTERS	43	0.25	0.81	0.791	0.908	1	4693	tags=23%, list=20%, signal=29%
Enrichement in phenotype 1 (ARL-17477)	3484	KEGG_REGULATION_OF_ACTIN_CYTOSKELETON	198	0.2	0.8	0.967	0.915	1	5645	tags=25%, list=24%, signal=32%
Enrichement in phenotype 1 (ARL-17477)	3507	KEGG_GRAFT_VERSUS_HOST_DISEASE	36	0.26	0.79	0.801	0.922	1	5770	tags=33%, list=25%, signal=44%
Enrichement in phenotype 1 (ARL-17477)	3519	KEGG_TYPE_I_DIABETES_MELLITUS	41	0.25	0.79	0.844	0.929	1	5892	tags=39%, list=25%, signal=52%
Enrichement in phenotype 1 (ARL-17477)	3567	KEGG_ADHERENS_JUNCTION	71	0.22	0.77	0.911	0.939	1	6989	tags=34%, list=30%, signal=48%
Enrichement in phenotype 1 (ARL-17477)	3551	KEGG_NOTCH_SIGNALING_PATHWAY	45	0.24	0.77	0.85	0.936	1	2117	tags=11%, list=9%, signal=12%
Enrichement in phenotype 1 (ARL-17477)	3589	KEGG_PENTOSE_AND_GLUCURONATE_INTERCONVERSIONS	16	0.3	0.76	0.788	0.944	1	4401	tags=25%, list=19%, signal=31%
Enrichement in phenotype 1 (ARL-17477)	3579	KEGG_VASOPRESSIN_REGULATED_WATER_REABSORPTION	42	0.25	0.76	0.855	0.941	1	3551	tags=21%, list=15%, signal=25%
Enrichement in phenotype 1 (ARL-17477)	3605	KEGG_CITRATE_CYCLE_TCA_CYCLE	29	0.26	0.75	0.814	0.945	1	5633	tags=28%, list=24%, signal=36%
Enrichement in phenotype 1 (ARL-17477)	3638	KEGG_PROTEIN_EXPORT	24	0.26	0.74	0.828	0.952	1	4644	tags=25%, list=20%, signal=31%
Enrichement in phenotype 1 (ARL-17477)	3652	KEGG_PEROXISOME	75	0.21	0.73	0.952	0.956	1	5050	tags=20%, list=22%, signal=25%
Enrichement in phenotype 1 (ARL-17477)	3671	KEGG_RIG_I_LIKE_RECEPTOR_SIGNALING_PATHWAY	65	0.21	0.73	0.952	0.958	1	6404	tags=29%, list=28%, signal=40%
Enrichement in phenotype 1 (ARL-17477)	3701	KEGG_ALLOGRAFT_REJECTION	35	0.24	0.71	0.898	0.964	1	5770	tags=37%, list=25%, signal=49%
Enrichement in phenotype 1 (ARL-17477)	3733	KEGG_AUTOIMMUNE_THYROID_DISEASE	45	0.22	0.69	0.928	0.972	1	5276	tags=27%, list=23%, signal=34%
Enrichement in phenotype 1 (ARL-17477)	3759	KEGG_LIMONENE_AND_PINENE_DEGRADATION	10	0.3	0.68	0.879	0.975	1	4308	tags=30%, list=19%, signal=37%
Enrichement in phenotype 1 (ARL-17477)	3839	KEGG_RETINOL_METABOLISM	50	0.19	0.62	0.984	0.988	1	4122	tags=16%, list=18%, signal=19%
Enrichement in phenotype 1 (ARL-17477)	3924	KEGG_T_CELL_RECEPTOR_SIGNALING_PATHWAY	105	0.14	0.51	1	0.996	1	6495	tags=30%, list=28%, signal=41%
Enrichement in phenotype 0 (Ctrl)	2211	KEGG_CYSTEINE_AND_METHIONINE_METABOLISM	33	-0.23	-0.69	0.92	1	1	5832	tags=33%, list=25%, signal=44%
Enrichement in phenotype 0 (Ctrl)	2171	KEGG_COLORECTAL_CANCER	61	-0.21	-0.72	0.937	0.993	1	403	tags=3%, list=2%, signal=3%
Enrichement in phenotype 0 (Ctrl)	2148	KEGG_CYTOSOLIC_DNA_SENSING_PATHWAY	50	-0.22	-0.73	0.909	0.991	1	4295	tags=24%, list=18%, signal=29%
Enrichement in phenotype 0 (Ctrl)	1994	KEGG_BASAL_TRANSCRIPTION_FACTORS	31	-0.28	-0.82	0.755	0.943	1	5017	tags=35%, list=22%, signal=45%
Enrichement in phenotype 0 (Ctrl)	1978	KEGG_PATHWAYS_IN_CANCER	315	-0.2	-0.82	0.955	0.936	1	4796	tags=19%, list=21%, signal=24%
Enrichement in phenotype 0 (Ctrl)	1969	KEGG_CHRONIC_MYELOID_LEUKEMIA	73	-0.24	-0.83	0.799	0.938	1	101	tags=3%, list=0%, signal=3%
Enrichement in phenotype 0 (Ctrl)	1833	KEGG_FOLATE_BIOSYNTHESIS	11	-0.39	-0.89	0.592	0.867	1	613	tags=18%, list=3%, signal=19%
Enrichement in phenotype 0 (Ctrl)	1822	KEGG_NITROGEN_METABOLISM	21	-0.33	-0.89	0.591	0.865	1	632	tags=10%, list=3%, signal=10%
Enrichement in phenotype 0 (Ctrl)	1780	KEGG_O_GLYCAN_BIOSYNTHESIS	30	-0.3	-0.91	0.623	0.845	1	3133	tags=23%, list=13%, signal=27%
Enrichement in phenotype 0 (Ctrl)	1783	KEGG_OXIDATIVE_PHOSPHORYLATION	119	-0.24	-0.91	0.678	0.844	1	6342	tags=40%, list=27%, signal=55%
Enrichement in phenotype 0 (Ctrl)	1754	KEGG_DRUG_METABOLISM_OTHER_ENZYMES	39	-0.29	-0.92	0.58	0.828	1	3291	tags=21%, list=14%, signal=24%
Enrichement in phenotype 0 (Ctrl)	1688	KEGG_N_GLYCAN_BIOSYNTHESIS	45	-0.3	-0.96	0.53	0.77	1	3011	tags=22%, list=13%, signal=25%
Enrichement in phenotype 0 (Ctrl)	1653	KEGG_PATHOGENIC_ESCHERICHIA_COLI_INFECTION	48	-0.3	-0.97	0.493	0.738	1	3412	tags=21%, list=15%, signal=24%
Enrichement in phenotype 0 (Ctrl)	1648	KEGG_GAP_JUNCTION	84	-0.27	-0.98	0.492	0.728	1	1609	tags=12%, list=7%, signal=13%
Enrichement in phenotype 0 (Ctrl)	1638	KEGG_VALINE_LEUCINE_AND_ISOLEUCINE_BIOSYNTHESIS	11	-0.42	-0.98	0.48	0.72	1	5040	tags=45%, list=22%, signal=58%
Enrichement in phenotype 0 (Ctrl)	1623	KEGG_MELANOMA	67	-0.29	-0.99	0.474	0.718	1	1287	tags=6%, list=6%, signal=6%
Enrichement in phenotype 0 (Ctrl)	1610	KEGG_NON_SMALL_CELL_LUNG_CANCER	53	-0.3	-0.99	0.465	0.709	1	101	tags=4%, list=0%, signal=4%
Enrichement in phenotype 0 (Ctrl)	1618	KEGG_ONE_CARBON_POOL_BY_FOLATE	17	-0.38	-0.99	0.483	0.714	1	2910	tags=41%, list=13%, signal=47%
Enrichement in phenotype 0 (Ctrl)	1625	KEGG_PRIMARY_BILE_ACID_BIOSYNTHESIS	16	-0.39	-0.99	0.485	0.718	1	4075	tags=25%, list=18%, signal=30%
Enrichement in phenotype 0 (Ctrl)	1588	KEGG_PROXIMAL_TUBULE_BICARBONATE_RECLAMATION	23	-0.36	-1	0.457	0.69	1	2856	tags=17%, list=12%, signal=20%
Enrichement in phenotype 0 (Ctrl)	1506	KEGG_OLFACTORY_TRANSDUCTION	368	-0.24	-1.04	0.323	0.62	1	4238	tags=19%, list=18%, signal=23%
Enrichement in phenotype 0 (Ctrl)	1479	KEGG_LYSINE_DEGRADATION	42	-0.34	-1.05	0.365	0.602	1	4362	tags=31%, list=19%, signal=38%
Enrichement in phenotype 0 (Ctrl)	1292	KEGG_GLYOXYLATE_AND_DICARBOXYLATE_METABOLISM	14	-0.47	-1.14	0.313	0.472	1	4052	tags=29%, list=17%, signal=35%
Enrichement in phenotype 0 (Ctrl)	1301	KEGG_MATURITY_ONSET_DIABETES_OF_THE_YOUNG	24	-0.41	-1.14	0.296	0.474	1	1260	tags=17%, list=5%, signal=18%
Enrichement in phenotype 0 (Ctrl)	1267	KEGG_HUNTINGTONS_DISEASE	171	-0.3	-1.16	0.164	0.446	1	6342	tags=42%, list=27%, signal=57%
Enrichement in phenotype 0 (Ctrl)	1161	KEGG_NON_HOMOLOGOUS_END_JOINING	12	-0.51	-1.22	0.252	0.362	1	3669	tags=42%, list=16%, signal=49%
Enrichement in phenotype 0 (Ctrl)	1103	KEGG_UBIQUITIN_MEDIATED_PROTEOLYSIS	130	-0.33	-1.26	0.067	0.317	1	6468	tags=34%, list=28%, signal=47%
Enrichement in phenotype 0 (Ctrl)	1069	KEGG_PARKINSONS_DISEASE	116	-0.34	-1.28	0.072	0.298	1	7563	tags=55%, list=33%, signal=81%
Enrichement in phenotype 0 (Ctrl)	1043	KEGG_PANCREATIC_CANCER	69	-0.37	-1.29	0.083	0.283	1	175	tags=6%, list=1%, signal=6%
Enrichement in phenotype 0 (Ctrl)	1053	KEGG_PURINE_METABOLISM	150	-0.33	-1.29	0.055	0.289	1	4033	tags=27%, list=17%, signal=32%
Enrichement in phenotype 0 (Ctrl)	994	KEGG_PROSTATE_CANCER	88	-0.37	-1.32	0.066	0.253	1	4197	tags=20%, list=18%, signal=25%
Enrichement in phenotype 0 (Ctrl)	933	KEGG_AMINOACYL_TRNA_BIOSYNTHESIS	39	-0.44	-1.37	0.057	0.208	1	5385	tags=38%, list=23%, signal=50%
Enrichement in phenotype 0 (Ctrl)	913	KEGG_SMALL_CELL_LUNG_CANCER	84	-0.39	-1.38	0.038	0.195	1	457	tags=7%, list=2%, signal=7%
Enrichement in phenotype 0 (Ctrl)	895	KEGG_RNA_POLYMERASE	24	-0.51	-1.4	0.098	0.18	1	6117	tags=58%, list=26%, signal=79%
Enrichement in phenotype 0 (Ctrl)	680	KEGG_PROTEASOME	45	-0.51	-1.61	0.006	0.048	1	6672	tags=71%, list=29%, signal=100%
Enrichement in phenotype 0 (Ctrl)	662	KEGG_RNA_DEGRADATION	55	-0.5	-1.63	0.006	0.04	1	5272	tags=45%, list=23%, signal=59%
Enrichement in phenotype 0 (Ctrl)	650	KEGG_P53_SIGNALING_PATHWAY	66	-0.48	-1.64	0.004	0.037	1	2548	tags=26%, list=11%, signal=29%
Enrichement in phenotype 0 (Ctrl)	494	KEGG_PROGESTERONE_MEDIATED_OOCYTE_MATURATION	83	-0.54	-1.9	0	0.002	0.679	425	tags=13%, list=2%, signal=13%
Enrichement in phenotype 0 (Ctrl)	432	KEGG_PYRIMIDINE_METABOLISM	91	-0.56	-2.01	0	0	0.145	4033	tags=37%, list=17%, signal=45%
Enrichement in phenotype 0 (Ctrl)	411	KEGG_OOCYTE_MEIOSIS	109	-0.56	-2.06	0	0	0.051	425	tags=17%, list=2%, signal=17%
Enrichement in phenotype 0 (Ctrl)	403	KEGG_BASE_EXCISION_REPAIR	30	-0.7	-2.07	0	0	0.042	2810	tags=57%, list=12%, signal=64%
Enrichement in phenotype 0 (Ctrl)	385	KEGG_NUCLEOTIDE_EXCISION_REPAIR	43	-0.67	-2.11	0	0	0.011	1665	tags=35%, list=7%, signal=38%
Enrichement in phenotype 0 (Ctrl)	366	KEGG_SPLICEOSOME	120	-0.58	-2.16	0	0	0.005	6256	tags=64%, list=27%, signal=87%
Enrichement in phenotype 0 (Ctrl)	324	KEGG_MISMATCH_REPAIR	23	-0.81	-2.23	0	0	0.001	630	tags=43%, list=3%, signal=45%
Enrichement in phenotype 0 (Ctrl)	279	KEGG_HOMOLOGOUS_RECOMBINATION	27	-0.8	-2.32	0	0	0	2318	tags=52%, list=10%, signal=58%
Enrichement in phenotype 0 (Ctrl)	260	KEGG_SYSTEMIC_LUPUS_ERYTHEMATOSUS	123	-0.62	-2.36	0	0	0	1687	tags=33%, list=7%, signal=36%
Enrichement in phenotype 0 (Ctrl)	132	KEGG_DNA_REPLICATION	35	-0.89	-2.71	0	0	0	659	tags=71%, list=3%, signal=73%
Enrichement in phenotype 0 (Ctrl)	98	KEGG_CELL_CYCLE	121	-0.74	-2.83	0	0	0	1274	tags=35%, list=5%, signal=37%
