# Supplementary material for: ARL-17477 is a dual inhibitor of NOS1 and the autophagic-lysosomal system that prevents tumor growth in vitro and in vivo
Source: Sci Rep. 2023 Jul 4;13:10757. doi: 10.1038/s41598-023-37797-4 (PMC10319805; doi:10.1038/s41598-023-37797-4)
Supplement: Supplementary file 3 — Supplementary Table 2. [file 41598_2023_37797_MOESM3_ESM.xlsx]

## Sheet: Sheet1
Table S2. KEY RESOURCES TABLE
Antibodies	SOURCE	IDENTIFIER
p-ERK	Cell Signaling Technology	Cat. No. 4370
ERK	Cell Signaling Technology	Cat. No. 4695
p-AKT	Cell Signaling Technology	Cat. No. 4060
AKT	Cell Signaling Technology	Cat. No. 9272
PARP	Cell Signaling Technology	Cat. No. 9542
Caspase-3	Cell Signaling Technology	Cat. No. 9662
p62	Cell Signaling Technology	Cat. No. 5114
LC3B	Cell Signaling Technology	Cat. No. 3868
GAPDH	Cell Signaling Technology	Cat. No. 2118
GABARAP	MBL	Cat. No. M135-3
Anti-rabbit IgG, HRP-linked Antibody	Cell Signaling Technology	Cat. No. 7074
Goat anti-mouse IgG, HRP	SouthernBiotech	Cat. No. 1031-05
NOS1 A-11	Santa Cruz Animal Health	sc-5302
NOS1 H-7	Santa Cruz Animal Health	sc-55521
Cell lines
U251-MG	JCRB	Cat. No. IFO50288
MIA PaCa-2	JCRB	Cat. No. JCRB0070
SW48	Dr. Akao Yukihiro (Gifu University)	PMID: 29498789
HCT116	RIKEN	Cat. No. RCB2979
A549	JCRB	Cat. No. JCRB0076
143B	Dr. Hinoi Eiichi	RCB0701
Panc-1	JCRB	Cat. No. TKG 0606
